# Supplementary material for: Enhanced metastatic capacity of breast cancer cells after interaction and hybrid formation with mesenchymal stroma/stem cells (MSC)
Source: Cell Commun Signal. 2018 Jan 5;16:2. doi: 10.1186/s12964-018-0215-4 (PMC5795285; doi:10.1186/s12964-018-0215-4)
Supplement: Supplementary file 1 — RNA microarray analysis. Gene expression data file for comparison between parental MSC and hybrid cells as well as between corresponding cancer and hybrid cells. Data are also stored at the NCBI-GEO database with the accession no. #GSE100551. (XLS 3897 kb) [file 12964_2018_215_MOESM1_ESM.xls]

## Sheet: Metadata M4986-M4989
SERIES
title	Increased metastatic capacity of breast cancer cells after interaction and hybrid formation with mesenchymal stroma/stem cells (MSC)
summary	Functional changes were investigated in vitro and in vivo following spontaneous fusion and hybrid cell formation in co-cultures of primary human mesenchymal stroma/stem-like cells (MSC) with human MDA-MB-231 breast cancer cells. Lentiviral fluorescence-labeled MSC with eGFP and breast cancer cells labeled with mcherry resulted in dual-fluorescing hybrid cells. Double FACS sorting and single cell …
overall design	A total of 8 different total RNA samples was subjected to microarray analysis according to a single-color design.
contributor	Catharina,Melzer
contributor	Ralf,Hass
contributor
SAMPLES
Sample name	title	raw data file	source name	organism	characteristics: tag	characteristics: tag	molecule	label	description	platform or Agilent design ID
M4986	MDA-MB-231-cherry	M4986.txt	human breast carcinoma cell line	Homo sapiens			total RNA	Cy3		GPL19018
M4987	MDA-hyb2	M4987.txt	MDA-MB-231/MSC derived breast cancer hybrid	Homo sapiens			total RNA	Cy3		GPL19018
M4988	MDA-hyb1	M4988.txt	MDA-MB-231/MSC derived breast cancer hybrid	Homo sapiens			total RNA	Cy3		GPL19018
M4989	MSC051212-GFP P3	M4989.txt	human mesenchymal stem/stroma cell	Homo sapiens			total RNA	Cy3		GPL19018
PROTOCOLS
growth protocol
treatment protocol
extract protocol	Total RNA was isolated using RNeasy Mini Kit (Qiagen, Hilden, Germany) according to the manufacturer's instructions.
label protocol	Synthesis of Cy3-labeled cRNA was performed with the ‘Quick Amp Labeling kit, one color’ (#5190-0442, Agilent Technologies) according to the manufacturer’s recommendations.
hyb protocol	cRNA fragmentation, hybridization and washing steps were carried-out exactly as recommended in the ‘One-Color Microarray-Based Gene Expression Analysis Protocol V5.7’.
scan protocol	Slides were scanned on the Agilent Micro Array Scanner G2565CA (pixel resolution 3 µm, bit depth 20).
data processing	Data extraction was performed with the ‘Feature Extraction Software V10.7.3.1’ by using the recommended default extraction protocol file ‘GE1_107_Sep09.xml’, except that the minimal number of replicates used to calculate population outliers was set to 5. Measurements of on-chip replicates were averaged using the geometric mean of processed intensity values of the green channel, ‘gProcessedSignal’…
value definition	Normalized processed signal intensity values (non-log), averaged across on-chip replicates / quintuplicate measurements. Measurements of control features were removed.

## Sheet: Matrix M4986-M4989
ID_REF	M4986	M4987	M4988	M4989
A_23_P372331	991.49	495.61	525.288	1191.81
A_24_P323084	472.487	228.479	264.981	173.594
A_24_P123245	1697.16	1118.68	1555.5	1927.65
A_23_P40096	10	10	10	10
A_24_P125881	5734.73	8299.77	7970.95	14994.7
A_23_P101623	10	236.547	10	34.2443
A_33_P3376873	121.963	92.4338	105.076	76.9885
A_23_P49862	10	10	10	10
A_23_P170352	9695.83	3359.58	4069.33	6313.72
A_33_P3688511	10	10	10	10
A_24_P392151	10	12.6884	39.0293	74.1757
A_23_P140309	14082.5	13836.3	14366.8	12419.4
A_33_P3265180	1904.52	1307.5	887.015	711.495
A_23_P125588	10	10	10	10
A_23_P53217	19305.4	5748.7	10489.7	8771.61
A_23_P86838	4565.32	3124.44	4769.93	2898.84
A_33_P3222769	5263.29	5149.24	11943.3	8145.23
A_33_P3363071	29.9688	27.7478	45.8663	38.7589
A_23_P13344	360158	248030	409270	251205
A_33_P3364338	10	10	10	10
A_33_P3287731	20.7396	21.3473	29.9325	17.6921
A_32_P18470	8454.8	10164.3	8706.21	13042.1
A_23_P145694	59573.7	142575	172922	75372
A_23_P210131	652.008	735.334	473.233	367.681
A_23_P150931	740.243	1225.39	1061.55	1955.58
A_33_P3374903	50.4749	45.7229	37.6347	52.2053
A_23_P167444	17358.5	16014.7	21511.8	22676.8
A_33_P3345812	99.7772	94.888	239.611	584.708
A_23_P250455	2556.73	3737.52	2316.39	1156.55
A_33_P3247629	277.358	212.263	275.692	211.346
A_23_P212339	2274.76	1641.15	1607.87	1538.66
A_24_P238118	10.1494	10	10	57.7363
A_32_P33114	10	10	10	10
A_33_P3393331	10	10	10	10
A_33_P3326942	10	10	10	10
A_33_P3231739	10	749.563	10	2474.15
A_33_P3357163	10	16.8489	10	27.7589
A_33_P3362641	2241.35	3592.31	5175.4	2416.3
A_33_P3359012	1554.73	2004.97	1540	2404.59
A_33_P3292794	417.465	323.752	521.021	1237.54
A_23_P132237	10	10	10	10
A_33_P3266080	4211.55	3517.07	5245.14	3393.25
A_23_P344037	47.6504	10	53.3432	424.54
A_24_P606663	14717.5	12009.8	21332.4	18215.5
A_33_P3410232	10	10	23.6284	11.7926
A_32_P84454	90.833	78.3766	67.8277	20.7729
A_32_P154021	39.5188	50.9107	65.0007	57.0501
A_33_P3325023	4081.4	8757.46	5008.09	9416.18
A_24_P92472	10	10	19.4548	25.9261
A_23_P305914	10	10	10	10
A_23_P58466	39975.1	30920.7	35048.3	42395.4
A_33_P3382748	10	10	10	10
A_23_P46844	10149.4	12735.2	16112	4247.99
A_23_P134851	10	12.1592	10	20.4649
A_23_P376060	10	10	10	10
A_23_P434890	14649.6	9913.64	13956.4	9883.85
A_24_P85619	132.053	136.407	151.857	160.979
A_24_P122682	927.666	1298.72	1174.8	2507.32
A_23_P502350	915.873	868.368	788.108	747.053
A_23_P17522	10	10	10	10
A_33_P3288364	2743.76	4665.27	6362.1	4306.87
A_33_P3525263	10	10	10	10
A_33_P3378161	12.2936	10	12.0179	10.3643
A_33_P3219469	5652.42	3958.8	6194.15	6576.54
A_33_P3260455	2350.86	566.469	976.17	2756.67
A_23_P156807	270.051	352.184	382.408	286.78
A_23_P397208	42.2448	123.065	14.0945	303.921
A_23_P32629	10	10	10	10
A_24_P237036	10	17.1005	10	10
A_23_P92650	10.8127	12.1773	28.6963	14.8636
A_33_P3357445	258.913	203.011	186.082	380.01
A_23_P322086	10	48.796	23.7597	10
A_33_P3309365	528.477	501.588	796.884	681.56
A_24_P355876	102230	92356.6	118187	82299.1
A_23_P52207	5061.84	10350.2	3759.39	31641
A_33_P3329356	10	10.9036	13.1147	11.2138
A_23_P200143	1183.52	1028.77	1015.22	552.46
A_33_P3418426	17.5213	10	10	10
A_23_P312901	14.6635	12.4505	10	10
A_33_P3407540	10	10	10	10
A_33_P3223022	12.3949	10	15.2156	10
A_33_P3295738	119.334	135.212	244.372	195.462
A_23_P12849	1782.06	2891.55	2013.5	1771.25
A_23_P66798	68744.3	4490.28	75000.8	241278
A_33_P3419165	617.189	810.54	581.913	435.192
A_33_P3261545	26.084	44.7597	16.4102	22.4176
A_23_P421221	2259.59	2975.39	1973.7	3608.21
A_33_P3436646	28.628	14.8874	10	10
A_33_P3220565	1318.54	987.106	1704.48	1174.4
A_33_P3370404	4381.2	5708.21	6555.95	8650.42
A_23_P153571	10	10	10	10
A_33_P3629247	268.329	315.738	248.15	107.016
A_33_P3257130	10	10	10	10
A_33_P3319542	10	48.9527	10	12.5183
A_33_P3231005	28274.2	30654.6	32113.5	16856.2
A_33_P3339311	374.064	112.483	125.481	162.746
A_23_P118749	10488	17703.3	16444	15469.9
A_23_P64121	10	497.28	10	362.192
A_33_P3369213	31.2041	31.8684	55.3112	38.0163
A_33_P3326772	46273.9	26280.3	46466.1	44541.5
A_32_P319200	1327.13	1702.42	1981.05	196.884
A_23_P74162	382.823	40.0955	107.452	147.001
A_24_P214858	10.4463	25.1125	35.3582	34.1166
A_23_P391926	633.63	368.495	335.813	90.9791
A_33_P3302205	10	10	10	10
A_33_P3394833	10	274.026	10	10
A_23_P76983	167.415	507.691	543.124	1007.24
A_23_P339687	321.517	279.135	173.813	474.739
A_24_P80138	18827.2	14972.5	17401.4	19812.1
A_33_P3300680	793.591	862.031	804.665	862.821
A_33_P3307187	10	11.3556	10	10
A_33_P3375950	49844.7	48610.4	66662.3	57334.2
A_33_P3228642	110.067	275.382	149.802	159.979
A_32_P800799	10	10	10	10
A_23_P10858	319.34	393.726	308.443	1374.48
A_23_P58676	46.0727	22.2889	23.7076	665.446
A_23_P86822	2158.02	1680.6	2467.08	1430.59
A_33_P3297813	10	10	10	10
A_23_P147397	2162.96	2177.65	2332.42	1443.67
A_33_P3223093	37.7564	50.8345	59.2563	19.9785
A_33_P3364607	10	10	10	10
A_24_P346807	5945.54	4500.27	3291.27	4185.4
A_33_P3404453	10	10	10	10
A_33_P3283480	3223.73	1720.46	1926.47	1472.21
A_24_P462899	4552.2	737.641	2558.5	6925.24
A_23_P158880	179.994	171.247	105.199	1335.11
A_24_P336510	10	10	10	10
A_23_P325080	1858.81	2694.86	2708.95	2966.18
A_24_P284584	246.546	442.753	273.275	206.488
A_24_P185394	19451.4	21035.4	18744.9	20549.9
A_23_P52219	1120.84	889.087	906.276	1143.41
A_23_P13822	280.923	137.387	181.327	14.6813
A_24_P204819	10	11.5821	18.3358	10
A_33_P3286616	8711.45	3996.91	2697.22	3477.3
A_24_P110914	5371.54	4151.37	5045.11	1751.44
A_33_P3307536	10	10	10	10
A_23_P404045	58.7645	64.1387	35.7108	48.674
A_33_P3310774	10	10	10	10
A_33_P3254580	10	10	10.649	10
A_23_P37514	3862.13	2215.36	3237	5294.99
A_33_P3271241	44233.6	29471	42187.1	33520.5
A_32_P63848	621.23	377.677	490.061	3163.22
A_33_P3576797	26.2188	124.834	29.7766	10
A_24_P941336	8033.57	3842.16	6060.98	6210.95
A_24_P322741	1589.01	3006.44	1831.58	2121.22
A_33_P3299232	13.182	28.8841	14.158	44.3028
A_23_P31407	378.354	29126.4	24826.1	23.7297
A_33_P3403254	10	10.1427	10	10
A_33_P3390924	10	10	11.2313	10
A_23_P422849	10	10	15.7081	10
A_23_P301372	927.741	901.368	1111	1005.5
A_33_P3389802	10	10	10	10
A_33_P3766913	10	10	10	10
A_33_P3264910	10	17.6353	11.6323	16.2822
A_23_P120812	51.1476	81.5572	31.3835	26.506
A_33_P3264538	10	10	10	10
A_23_P122233	36077.1	16581.6	30322.4	35206
A_33_P3361272	10	10	10	10
A_33_P3423854	10	10	10	10
A_33_P3266479	10	10	10	10
A_33_P3317797	44.6222	46.9066	50.1555	47.7803
A_23_P386420	990.968	706.895	976.175	786.126
A_23_P74581	15808	6530	11012.8	7331.23
A_23_P147431	2299.67	2918.64	1819.1	1242.19
A_23_P215253	5638.92	3489.79	5508.38	6282.07
A_23_P151337	1405.52	639.9	480.627	2604.5
A_23_P391844	10	10	10	10
A_23_P162861	10	10	10	10
A_24_P40001	10	10	10	10
A_23_P387471	5485.05	2721.62	5008.22	2782.06
A_33_P3825869	10	10	10	91.6989
A_33_P3372682	271.389	134.861	205.024	185.534
A_23_P1361	14572.2	12276.3	11727	14699.7
A_33_P3379751	10	10	10	10
A_33_P3228455	10	10	10	10
A_23_P163639	9220.93	10715.7	14797.2	8046.86
A_33_P3313652	94.6503	93.8397	101.667	101.279
A_32_P117170	990.007	766.336	1402.21	851.895
A_33_P3231382	10	10	10	10
A_23_P128706	42181.9	86918.1	32288	28579.2
A_33_P3348395	10	10	11.4824	10.5707
A_23_P139547	89992.4	37622.4	44357.4	95409.1
A_23_P208325	35.6105	177.028	79.5703	93.066
A_24_P233078	194.707	205.924	264.206	235.313
A_32_P149251	1071.3	1907.4	2295.1	823.638
A_23_P432598	160.607	355.42	237.218	10
A_23_P156218	10	10	10	10
A_23_P36345	1092.69	1581.22	1737.34	991.791
A_23_P354791	88.1076	79.1934	59.3901	43.9108
A_33_P3386562	10	10	17.4852	10
A_33_P3317198	16351.9	9053.34	12351	12720.5
A_32_P86118	5079.55	2082.15	2925.59	490.601
A_33_P3355732	11.9659	20.0426	25.444	27.1803
A_33_P3348884	30.7559	35.5828	64.4561	48.2128
A_24_P316489	1041.57	1009.02	1181.58	1346.22
A_23_P168276	3372.67	3771.05	3032.94	6259.52
A_24_P940166	7216.06	11595.1	9173.44	17212.2
A_23_P17821	10	10	10	10
A_33_P3406811	18.1486	21.1178	20.8556	24.816
A_23_P321473	321.06	165.524	217.418	213.502
A_23_P16834	34.9301	10	10	553.685
A_23_P23542	1984.72	1840.81	1760.04	606.378
A_24_P119678	10	34.6823	10	11.4817
A_33_P3395859	28.051	29.9492	61.2215	31.3998
A_32_P183367	10	89.9177	10	10
A_24_P126305	1061.34	1078.7	948.044	929.378
A_32_P437041	10	10	10	10
A_23_P318989	10	10	10	10
A_24_P4816	827.791	3861.79	2207.58	1113.6
A_23_P58036	8352.48	9904.82	12462.6	6348.93
A_33_P3324894	59.1576	72.4855	80.9576	65.6798
A_24_P89843	2252.57	2158.72	2710.07	1212.42
A_33_P3397670	10	10	10	10
A_33_P3218975	10	10	10	10
A_24_P192262	2889.92	3926.69	3014.23	3025.97
A_23_P136936	10	10	10	10
A_33_P3258339	227.825	127.184	125.226	92.9208
A_23_P109333	6994.94	11347.5	9254.5	9513.43
A_24_P82135	116.116	88.7406	139.406	108.259
A_23_P76557	26375.2	13092.2	20578	39582.9
A_33_P3299487	54.9805	53.1022	88.4172	110.609
A_24_P228550	10	10	10	10
A_24_P194962	88362.3	60440	134110	112425
A_23_P151970	879.65	588.852	476.587	930.132
A_24_P47182	10686.7	7948.12	8210.23	13433.8
A_23_P216812	10	10	10	153.283
A_33_P3363168	2284.58	743.87	886.517	1848.29
A_33_P3285877	17.3387	17.6986	25.4898	19.2367
A_23_P58293	4310.95	6286.91	4338.3	10012.9
A_32_P23125	1456.25	3196.27	10295.5	10
A_33_P3814721	81.7139	201.728	104.309	10
A_33_P3359763	10	10	10	10
A_24_P941148	5296.24	3282.42	2578.56	2997.54
A_33_P3384312	10.2835	20.3901	43.253	14.0008
A_33_P3351351	30.2178	32.7886	51.3516	41.4459
A_33_P3268868	12.5659	38.3853	29.4613	14.0672
A_33_P3378915	381.52	258.869	131.247	103.12
A_33_P3215023	2797.97	4099.68	3855.67	7638.89
A_23_P143694	10	10	14.0609	13.3815
A_33_P3256880	49.0986	70.0077	65.8127	83.3845
A_33_P3355954	10	10	10.0319	10
A_33_P3409234	10	10	10	10
A_24_P286465	2847.05	4350.9	4896.39	7888.59
A_24_P339126	26.9319	32.9393	45.5482	77.2195
A_33_P3286254	18274.4	48042.7	24596.5	31145.2
A_33_P3268726	10	10	10.5769	10
A_33_P3311458	2285.39	848.204	1299.87	2020.32
A_33_P3328736	8678.15	6402.48	10780.9	6181.28
A_32_P184279	26663.2	38713	34231.8	39347.9
A_33_P3251347	10	10	10	10
A_33_P3211633	506.354	225.249	221.814	63.7783
A_23_P64611	20.3801	42.2167	118.241	210.141
A_24_P919452	386.835	263.871	203.595	207.636
A_24_P794648	10	10	10	10
A_24_P38951	6006.23	2505.69	3458.51	2098.79
A_33_P3391005	527.333	330.565	108.158	31.4749
A_24_P200694	4796.08	5585.46	6617.61	4742.69
A_33_P3692766	10	10	10	10
A_24_P256552	5142.06	1785.41	3334.52	2572.31
A_23_P117797	1996.38	1126.65	1361.36	1918.1
A_33_P3357337	10	11.3647	10	10
A_33_P3223874	215689	157737	234115	206460
A_24_P499215	87.4531	130.026	120.286	65.0974
A_33_P3224055	86.8483	78.2146	97.7218	72.0882
A_23_P44964	3778.63	4110.64	3263.86	2380.43
A_23_P255317	2014.51	3713.83	2302.52	2621.43
A_23_P216489	5832.56	5840.27	8883.96	4083.27
A_23_P110167	2771.05	4699.04	5882	6323.03
A_33_P3297587	10	10	10	10
A_33_P3262884	10	10	10	10
A_32_P131050	650.336	411.368	372.995	352.906
A_23_P32805	10	25.9878	10	10
A_33_P3222196	10	10	10	10
A_23_P257763	35.3965	38.0223	28.6713	28.4563
A_23_P258088	46.8667	252.02	274.27	10
A_24_P169544	487.436	513.746	411.229	532.418
A_33_P3310709	10	10	10	10
A_23_P137896	71.538	199.795	16.0091	109.788
A_24_P942969	10	10	10	10
A_33_P3319937	38555.3	36803.2	69580	67861
A_23_P59787	3009.53	1565.28	3562.33	2608.69
A_33_P3279059	3407.3	4541.59	5907.7	6287.81
A_33_P3249534	10	10	10	2352.39
A_33_P3350758	370.322	344.958	337.991	297.435
A_23_P366376	10	10	10	10
A_23_P23839	300.549	444.272	406.19	361.947
A_23_P157338	10	10	10	10
A_33_P3393986	10	13.6077	10.9363	10
A_23_P45011	284.904	232.725	71.66	10
A_23_P31273	10	35.4191	26.8921	212.569
A_23_P105227	931.229	372.454	641.826	132.498
A_23_P424080	1386.64	1723.17	1607.63	1584.79
A_33_P3398618	10	10	12.7576	10.1495
A_23_P420610	89.2146	102.369	80.3875	31.6135
A_23_P153986	10	10	10	10
A_33_P3390284	132.78	120.551	156.99	53.8334
A_23_P331211	10	10	10	10
A_33_P3210622	133.136	134.943	156.774	140.344
A_32_P152195	22.7901	24.7034	28.5759	26.7212
A_32_P456318	10	10	10	30.936
A_23_P200239	2504.94	3237.95	3672.25	3013.41
A_33_P3327799	14915.7	21111.4	15320.7	24297.6
A_33_P3403728	29.6975	14.3396	12.1445	14.0614
A_24_P305223	105.315	324.684	189.449	96.9006
A_23_P145817	3836.72	4439.72	3906.84	6885.12
A_33_P3660204	28.2251	31.0605	45.0122	28.875
A_24_P99175	10	10	10	10
A_23_P71752	9425.06	18158.8	23218.9	22928.3
A_23_P141479	4452.62	4628.3	3930.52	4504.79
A_23_P404667	158.073	165.88	158.502	10
A_24_P237778	10	10	10	10
A_24_P941188	732.601	242.749	180.808	278.549
A_24_P25544	10	10	10	10
A_33_P3331831	689.339	1139.4	361.67	14.5564
A_33_P3396771	10	10	23.1426	10
A_33_P3353027	10	14.1459	17.023	10
A_33_P3394105	56.1497	85.9549	113.299	77.8446
A_33_P3327961	421.277	446.848	338.582	380.378
A_23_P306919	12402.9	11207.5	8752.04	10224.2
A_33_P3372466	8494.65	4949	5773.18	5036.72
A_33_P3369761	7140.34	10299.8	9917.65	6118.03
A_24_P226069	10	10	10	10
A_33_P3384562	5010.46	5111.46	7091.24	24085.4
A_23_P253221	3975.29	3204.24	5985.7	2282.75
A_33_P3376249	3736.22	2468.74	6331.34	8317.72
A_33_P3380346	640.749	380.783	179.971	293.585
A_33_P3222384	10	10	10	10
A_23_P388812	2737.42	951.882	2232.49	1118.75
A_23_P63281	1469.64	966.651	776.352	723.192
A_23_P392076	96.2364	57.3127	67.3879	72.3371
A_23_P57868	12074.7	8510.76	7206.94	4471.97
A_33_P3401902	471.887	369.458	201.803	44.1509
A_24_P66545	27.262	16.4954	14.8805	25.9339
A_23_P369641	223.13	205.976	151.482	143.723
A_33_P3219303	232.197	203.547	280.505	217.41
A_33_P3362668	1122.11	1341.17	1422.16	1318.89
A_23_P379614	11112.8	1770.26	3867.53	4952.18
A_24_P168581	10	10	10	10
A_33_P3216625	10	10	11.288	10
A_33_P3301445	1674.12	1616.06	1606.34	943.797
A_23_P305692	86.9401	264.696	225.968	339.081
A_23_P74928	163.982	317.997	343.77	542.909
A_23_P57277	91.801	846.622	209.831	115.186
A_33_P3405864	10	10	10	10
A_33_P3373584	10	10	10	10
A_23_P10685	12353.2	11288.3	11992.5	14098.9
A_23_P160167	425.183	369.12	547.227	181.757
A_23_P303423	114.532	134.616	69.1653	128.868
A_33_P3276435	38.6985	10	10	24.1892
A_23_P106299	39871.8	38635.8	34218.3	69326.4
A_33_P3325280	3601.94	1673.36	1556.69	2069.88
A_23_P157333	10	10	10	10
A_24_P204727	10	10	10	10
A_32_P158355	1446.19	1625.61	1335.56	2269.6
A_24_P126691	130789	156733	190180	141376
A_33_P3362274	10	10	10.954	10
A_23_P216596	49.465	83.7266	65.1286	1836.11
A_23_P54846	23895.1	117102	141657	113204
A_33_P3346448	10	10	10	10
A_33_P3252221	10	10	10	10
A_33_P3356935	10	10	10	10
A_23_P150467	10	10	10	10
A_33_P3355694	10	10	10	10
A_33_P3329795	31.2551	27.4958	35.6192	32.1133
A_23_P90679	2229.53	2295.8	3011.45	2873.08
A_24_P152325	49.8194	71.9192	65.6218	92.6937
A_24_P35400	244.455	210.27	208.725	609.536
A_23_P23850	61.6789	69.6312	97.6507	81.7868
A_33_P3283515	20.1082	13.1123	11.7966	16.3696
A_23_P73142	1987.81	1071.68	1115.1	1426.16
A_32_P180210	239.232	219.55	234.925	250.936
A_33_P3230528	542.425	405.677	293.329	750.293
A_33_P3245415	44.238	17.7313	49.4826	30.5796
A_23_P345175	10	10	10	12.6224
A_33_P3773200	10	10	10	10
A_23_P154358	12.2371	22.8202	26.8214	21.8397
A_23_P359430	7336.52	7327.64	3362.39	2650.3
A_33_P3291279	10	10	10	10
A_23_P385081	1772.09	1573.28	1089.72	1596.18
A_24_P557479	10	10	43.1573	354.712
A_23_P135104	31197.1	17779.2	29316.9	24414.6
A_23_P347169	29.8482	50.5489	18.5071	10
A_23_P357284	10	532.771	14.2137	25.8279
A_23_P89780	82.8527	660.846	587.47	48.0651
A_23_P370142	12945.8	9832.31	16721.2	10282
A_23_P360542	10	10	11.3802	10
A_23_P29922	183.281	448.952	586.962	109.667
A_24_P323628	13226.3	9774.12	11912.3	13374
A_33_P3418731	10	833.488	10	829.297
A_23_P424712	810.923	382.334	338.044	535.975
A_24_P173124	128.857	188.761	96.2255	76.3819
A_33_P3404685	11.3587	10	18.7296	11.5716
A_23_P24543	10	10	10	10
A_33_P3272921	1280.5	1785.39	463.658	2523.88
A_23_P64019	2449.64	1318.68	1689.55	3918.25
A_23_P159956	872.708	752.471	661.682	519.827
A_33_P3396851	13.6037	11.3505	10	10
A_33_P3313338	10	10	10	10
A_33_P3687604	10	10.2507	10.4375	14.3902
A_33_P3268919	10	10	10	10
A_24_P922357	325.054	159.517	275.58	427.593
A_33_P3286804	39.7659	10	11.8141	23.9224
A_33_P3296831	28.0259	14.8945	20.0859	12.5241
A_23_P68730	7118.3	11837.1	8659.91	8997.66
A_33_P3292417	43794.8	16107.4	29134.2	20961.4
A_23_P92730	10	10	10	18.5157
A_33_P3369398	10	10	10	10
A_23_P306941	10	10	10	10
A_32_P79434	10	1643.65	10	10
A_33_P3399788	135.131	849.805	859.549	413.984
A_33_P3211223	24.5635	10.7702	17.3587	19.1744
A_23_P384044	619.278	1390.55	3674.13	469.582
A_23_P134100	36.1084	23.3153	26.4498	37.6485
A_33_P3327290	10	10	10	10
A_33_P3380913	38.9219	29.3808	40.6493	25.916
A_24_P169688	1420.37	502.994	528.647	414.213
A_23_P500873	1311.88	370.596	586.538	818.373
A_23_P122532	1605.59	1853.05	2073.5	1810.79
A_33_P3402495	22.5457	35.7879	26.0828	11.9761
A_32_P75581	10	10	10	10
A_24_P133162	1287.8	1228.47	1809.51	862.761
A_33_P3382403	10	10	10	10
A_23_P142724	290375	267746	396304	330390
A_24_P202581	602.849	498.441	415.168	490.613
A_33_P3508717	1534.4	1172.06	1135.78	436.455
A_33_P3238777	4393.27	4508.89	5267.39	1805.21
A_32_P101779	10	10	10	10
A_23_P108761	1794.96	1844.05	1415.52	2059.92
A_33_P3280192	53.869	83.7092	56.4438	31.061
A_23_P256231	2235.27	2068.82	1997.38	2707.17
A_23_P353574	124.189	96.7755	125.633	786.354
A_33_P3370454	10	10	10	10
A_23_P35564	3288.8	1881.66	5929.26	1218.37
A_32_P31182	11235	14251.2	16864.2	20063.2
A_23_P154675	20166.4	9453.49	12895.5	12050.6
A_33_P3328882	10	10	10	10
A_23_P137423	813.502	1761.99	932.328	694.004
A_23_P98147	13.1548	23.9676	23.6597	27.1144
A_33_P3630780	10	10	10	10
A_33_P3326822	10.7366	14.4454	10	11.4478
A_32_P113114	724.213	1025.29	1039.26	1091.16
A_32_P111639	10	10	10	10
A_33_P3284253	10	11.8484	10	67.867
A_24_P787897	10	10	10	2174.35
A_33_P3379176	16.1534	29.9915	51.9158	41.2352
A_23_P148389	10	10	10	10
A_23_P144490	15.4059	15.0545	23.0041	28.8164
A_33_P3569555	10	14.796	10	10
A_33_P3355418	53.7589	61.3794	81.5428	84.7116
A_23_P128759	10	10	10	10
A_33_P3826751	10	10	10	10
A_33_P3227798	10	10	10	10
A_24_P253251	4881.68	5924.54	3471.47	5284.35
A_23_P48481	303.856	309.181	246.641	219.147
A_33_P3313810	10	10	10	10
A_33_P3298612	10	10.1716	12.419	10
A_24_P60845	81.7434	90.6699	132.789	341.588
A_23_P6708	14002.1	8556.56	11171.8	22137.3
A_23_P104651	20098.1	3729.76	9805.18	5093.69
A_23_P213247	3560.01	5015.35	3490.5	7196.18
A_23_P113471	10	215.669	244.72	10
A_33_P3403952	15.006	10	10	10
A_23_P216402	2031.46	934.655	1826.75	2540.85
A_32_P135517	55.6829	26.5002	45.1135	76.1816
A_33_P3241521	10	10	10	15.7627
A_33_P3333327	16.7972	35.2836	33.1954	23.1608
A_24_P175059	497.184	414.629	487.17	674.833
A_23_P1948	31346.2	12415.5	19000.5	19296.8
A_33_P3239112	12.004	17.7814	10	28.2892
A_23_P11629	2195.96	999.728	2055.75	44.8375
A_23_P146539	10	10	10	10
A_33_P3317282	493.398	1167.3	816.098	1573.82
A_33_P3718679	59.5371	10	10	10
A_33_P3241596	5299.07	5648.12	5441.96	2175.1
A_23_P390209	10	10	10	10
A_33_P3620881	10	10	10	10
A_33_P3423504	10	10	10	10
A_33_P3269109	10	10	10	21.6646
A_23_P208835	16133.4	18909.6	16282	12373.2
A_33_P3395630	10	10	10	10
A_23_P28246	60.661	152.581	98.9394	30.694
A_33_P3423949	9296.07	5380.63	6759.05	4058.24
A_33_P3380797	64.691	42.9225	65.8607	55.1343
A_33_P3411313	10	10.5516	10	10
A_23_P48109	597.567	418.975	1657.32	99.8882
A_33_P3298024	667.398	2547.11	4247.08	3527.14
A_23_P74737	60.6574	22.8304	44.425	70.0558
A_23_P27035	10	10	11.4104	23288
A_24_P110799	5810.45	6704.18	4188.85	5093.66
A_23_P501713	31.7556	31.838	45.8247	38.6499
A_23_P130764	3924.39	2084.37	1844.69	809.727
A_24_P301557	3930.97	7137.54	8619.01	1616.27
A_33_P3304655	127.722	1953.36	1093.27	1357.31
A_33_P3238969	31.568	10	13.8165	10
A_23_P370830	10	10	10	10
A_33_P3247753	343.372	104.971	129.156	72.2199
A_33_P3415032	10	13.7221	13.7858	16.9345
A_23_P312271	10	10	10	10
A_24_P943193	2236.97	1687.82	1628.19	4864.35
A_33_P3211804	5650.69	7911.75	5526.85	10651.9
A_23_P93772	12.1397	150.606	13.67	557.398
A_33_P3333648	16.0821	36.8433	51.6476	40.4526
A_33_P3304107	549.748	651.853	308.3	154.643
A_23_P152055	11350.5	11090.5	7634.65	2780.95
A_33_P3318002	10	10	10	10
A_33_P3315314	43917.3	71604.7	119577	80197.7
A_33_P3403102	10	52.9716	22.2228	19.6407
A_23_P393758	3324.94	3667.06	3748.2	1988.67
A_33_P3280841	35.0065	33.9135	46.2652	43.8541
A_33_P3284252	10	10	10	10
A_23_P165879	9410.31	9420.96	9227.56	9187.72
A_23_P155890	1528.79	1516	1495.44	2566.33
A_23_P51508	12401.5	14457.9	12313.2	12064.2
A_24_P348828	10.2377	10	10	10
A_23_P146354	4695.81	955.114	4932.07	9588.97
A_33_P3234202	10	10	11.4606	10
A_23_P26062	10	10	10	10
A_23_P1387	1755.45	1013.39	1081.44	486.908
A_33_P3330453	5643.21	5583.54	6163.16	6643.11
A_32_P70724	1993.55	3476.32	3064.53	4555.42
A_23_P48530	10	10	10	10
A_33_P3238182	11.4208	12.3864	22.1382	10
A_23_P101655	6647.45	3590.07	3608.24	6750.67
A_24_P366652	10	10	10	10
A_23_P75149	3628.01	2682.46	2546.87	3533.61
A_23_P98218	30939.7	16443.4	23440.1	27879
A_33_P3213888	10	10.4395	10	10
A_24_P807031	205.641	270.9	132.117	152.893
A_33_P3327300	16.7138	20.46	17.1852	19.1799
A_33_P3369790	77.7182	90.452	136.401	106.917
A_23_P394043	33.5663	137.748	30.5227	13.9619
A_32_P96692	765.099	147.147	490.411	736.916
A_23_P74716	962.716	1289.6	1025.44	1196.38
A_32_P352743	46.9786	14.7515	10	33.9926
A_23_P376188	2003.84	2348.61	1706.47	212.837
A_32_P118586	2878.9	1600.29	3432.88	1401.64
A_32_P191786	38.612	36.4527	22.3853	30.2591
A_33_P3437283	10.0916	22.0063	22.6725	10
A_24_P49199	10	15.9093	10	10
A_32_P393316	126.229	159.498	164.68	189.582
A_24_P917759	10	10	10	10
A_23_P107211	1649.22	1679.65	1108.02	1556.5
A_33_P3392192	873.289	7338.66	1652.97	1052.11
A_33_P3876192	24.5367	19.5394	44.7418	30.3134
A_33_P3389578	119.671	149.862	108.573	37.4847
A_23_P140170	14803.2	15999.8	14028.8	18863.5
A_23_P212423	29.3538	18.4047	23.9362	11.748
A_24_P237613	124.858	126.184	90.1718	143.204
A_23_P138693	1381.46	1019.67	798.449	818.902
A_24_P300253	10	10	10	10
A_33_P3280694	840.89	584.174	541.922	55.6278
A_33_P3356631	13.7843	16.3531	20.7635	13.3
A_23_P386450	1394.54	1300.41	1236.07	1278.49
A_23_P212050	2485.22	2181.72	2221.36	3015.55
A_33_P3252719	26.5579	33.5875	34.7458	24.4499
A_24_P394940	13.6282	10	10.4273	10
A_33_P3312682	12899.3	10657.6	12568.7	15007.7
A_23_P211643	34.7722	45.3175	28.026	31.7555
A_23_P145965	3555.92	4882.72	4069.72	37393.1
A_33_P3289386	10	10	10	10
A_23_P93602	25.4844	123.433	142.758	15.8268
A_24_P399942	1830.91	1231.55	1272.15	1687.39
A_33_P3350688	10	10	10	10
A_23_P390384	39.2751	46.9694	75.4786	490.172
A_23_P112201	421.08	468.412	738.726	1634.76
A_32_P10396	489.207	570.404	697.499	522.638
A_24_P307599	10	10	10	10
A_23_P418031	9356.06	2151.38	3859.53	4321.8
A_23_P160262	10	10	10	10
A_23_P215265	1612.08	1993.82	903.868	1481.35
A_32_P15421	362.819	707.192	326.686	322.544
A_33_P3343402	10	10	10	10
A_23_P169257	10	14.3301	13.3216	15.3599
A_23_P392470	336.593	401.333	391.399	29.0892
A_24_P51588	2158.5	3577.97	1877.91	2965.99
A_33_P3304282	51235.2	37643.5	54524.9	54060.4
A_23_P217666	191303	224781	272813	235409
A_23_P133543	10	10	10	226.172
A_23_P53329	10.5866	10	16.5254	10
A_23_P110299	10	10	10	10
A_23_P94301	3272.6	6648.15	2914.5	4082.59
A_33_P3215093	118.268	208.966	128.932	101.856
A_32_P116206	7086.78	15149.6	10431	11450.1
A_33_P3839897	46.4589	33.403	32.0792	32.647
A_23_P132438	692.36	416.659	364.154	366.68
A_32_P169114	10	10	10	10
A_23_P370434	114773	57204.6	82796.5	83796.7
A_32_P35947	10	10	10	10
A_24_P366457	7288.18	5852.17	9988.68	6235.45
A_24_P119609	124.291	64.4764	66.3724	10
A_23_P103756	265.067	339.62	189.83	22.4325
A_33_P3723448	12.932	10	15.6238	11.4081
A_32_P890614	56.289	10	10	10
A_33_P3238997	100.379	50.4203	44.1217	107.953
A_23_P207280	2567.88	2673.69	3082.06	4691.09
A_24_P401787	10	10	10	10
A_23_P21747	211.554	218.069	368.551	332.785
A_33_P3314176	3856.14	1127.44	4278.44	521.099
A_23_P152344	938.337	728.811	437.384	637.927
A_33_P3417765	10	10	15.0651	13.5933
A_24_P196851	1411.18	2441.8	1576.41	3042.59
A_33_P3298830	10	10	10	10
A_33_P3413518	10	11.8739	17.1931	14.6811
A_33_P3283320	10	10	10	10
A_33_P3381623	10	10	10	11.5507
A_33_P3240976	10	10	10	10
A_33_P3289621	10	10	10	10
A_33_P3287253	10	10	10	10
A_33_P3238484	55.9676	61.6962	66.7908	118.698
A_23_P252882	10	10	11.1333	10
A_24_P693321	73.5678	131.797	42.9146	18.5136
A_23_P62607	218.282	113.096	148.581	10
A_33_P3407529	14.9588	50.1589	10.9674	18.4656
A_23_P348636	10	10	10	10
A_33_P3346287	10	10	10	10
A_33_P3835524	79.7907	78.7411	114.061	111.439
A_33_P3262833	191.452	224.531	167.305	71.5883
A_33_P3427239	100.585	431.089	174.46	275.371
A_24_P389608	167.116	243.147	131.231	52.5576
A_23_P158318	10	10	10	2799.82
A_24_P48898	4449.57	5515.2	6259.55	5325.67
A_24_P307175	2592.27	1210.73	2290.67	1433.02
A_33_P3399693	35.9315	28.8267	47.1619	40.8393
A_23_P205428	371.286	808.326	650.597	10
A_33_P3247022	2181.07	351.788	921.319	523.79
A_24_P116909	60.557	80.5221	46.5177	118.514
A_23_P255569	5685.41	2663.64	2588.33	4510.55
A_33_P3413224	37.5496	60.9369	60.1609	50.3527
A_23_P123622	214.57	238.591	599.675	1272.4
A_23_P5731	3677.85	2089.43	2612.64	3192.58
A_24_P692426	10	10	11.0165	10
A_33_P3574391	10	10	10	10
A_33_P3334180	15.9955	17.4922	31.2488	36.3773
A_33_P3679936	10	15.1874	10.0002	10
A_23_P137097	52.5177	88.2525	145.358	2352.01
A_33_P3211263	9078.93	3789.5	3041.46	6814.47
A_24_P305050	10.4175	14.1908	21.4447	16.4542
A_24_P184799	10	60.0887	10	12.9406
A_23_P331235	10	10	10	10
A_24_P21770	50.2146	68.8291	77.5968	43.4325
A_24_P830667	25302.6	20264.1	23710.8	31772.5
A_23_P379475	8303.29	1546.12	2924.29	3370.91
A_33_P3269428	39.7611	48.3271	76.5833	62.5819
A_33_P3268532	42.551	160.218	267.717	47.0005
A_33_P3345354	3547.07	4910.77	4920.43	2820.45
A_24_P691826	142.741	409.325	713.782	7313.76
A_33_P3540143	105.558	349.129	162.261	244.978
A_33_P3357143	10	10	10	10
A_23_P48175	37146.7	9703.35	17301.1	18004.6
A_33_P3722782	10	10	10	10
A_24_P380132	11294.5	12659	12878.7	16017.1
A_23_P355623	1205.34	1028.08	1769.6	788.889
A_32_P138617	833.561	748.699	1085.91	614.705
A_33_P3402783	1294.71	4183.48	2344.94	1552.59
A_33_P3380356	10	10	10	10
A_32_P41604	10	10	10	10
A_33_P3228609	142.281	114.133	173.396	110.995
A_32_P163458	25.0805	27.1264	16.4008	12.4322
A_24_P162273	10	10	10	10
A_23_P425324	10	10	10	10
A_23_P126075	2072.66	3706.09	1919.47	1444.37
A_33_P3238177	859.781	2916.58	1023.93	2559.45
A_24_P71700	3062.46	2764.24	2409.57	4034.34
A_24_P31929	301.815	283.351	223.169	610.131
A_33_P3233891	2059.77	3580.93	3254.9	3137.02
A_23_P34942	25.7434	47.2841	40.3674	18.3861
A_24_P170983	344.663	188.793	123.287	7032.77
A_33_P3418917	169.096	73.9136	115.715	130.922
A_23_P415015	69.1158	51.7288	36.5231	20.7012
A_23_P151321	177495	105461	186408	130823
A_23_P8702	10	10	10	10
A_33_P3347193	81.0115	43.539	37.4325	44.3548
A_24_P142305	22.9756	21.5779	26.9979	30.3613
A_24_P313418	10	10	10	10
A_33_P3651948	258.773	131.512	148.234	101.378
A_23_P501722	10	17.4911	12.8212	47.9534
A_23_P160240	1188.59	1045.64	1042.16	343.023
A_33_P3422595	10	10	10	10
A_23_P49412	6436.57	3599.64	2379.45	2313.85
A_24_P148499	28.4377	53.8305	40.8565	37.0143
A_23_P60259	1994.1	873.837	1488.44	546.214
A_23_P100602	3101.07	1784.86	1704.98	1735.89
A_23_P336513	2271.96	791.215	731.501	586.302
A_33_P3330323	131.022	192.044	111.102	321.44
A_33_P3387691	10	10	10	10
A_23_P425752	394.167	109.01	157.607	98.9022
A_23_P65532	202.262	914.072	1277.31	403.111
A_23_P76386	10	24.0585	20.0034	10
A_32_P120604	85.624	262.326	113.705	185.824
A_23_P371835	10	10	10	10
A_33_P3407657	39.6488	60.9932	56.0385	50.8581
A_23_P66421	13679.2	13791.7	12161.3	11794.1
A_24_P20369	10	10	10	10
A_33_P3417751	28.5693	10	11.862	10
A_33_P3381963	10	10	10	10
A_24_P106357	1507.91	828.236	1234.08	1005.61
A_33_P3243449	28.5177	6130.18	200.272	10
A_23_P143303	4849.43	3653.09	3363.02	5722.01
A_33_P3307840	10	10	10	10
A_33_P3322046	15.0638	17.3873	29.6375	21.5724
A_33_P3330211	48.4817	53.8702	92.5162	82.4925
A_33_P3249002	13655.4	5459.06	7532.43	9701.05
A_33_P3283718	10	26.7681	31.7181	32.1209
A_24_P133905	10	10	10	10
A_33_P3320052	18.808	17.2334	16.16	10
A_23_P382094	10	10	10	14.0435
A_33_P3875570	10	10	10	10
A_33_P3314579	14418.7	12452.1	11915.3	16138.3
A_23_P103932	10	13.2666	19.847	14.7317
A_33_P3236748	10	10	10	10
A_32_P202438	20.2559	45.3909	78.7217	70.0482
A_23_P7965	10	10	10.4465	11.0663
A_33_P3255755	367.188	264.997	129.596	108.373
A_23_P107653	24736.5	26836.5	50559.3	51736
A_24_P195286	21.5794	11.4864	82.8151	12.8264
A_33_P3342628	47771.6	44852	47300.4	6750.73
A_33_P3231814	998.64	634.386	1744.5	1593.97
A_23_P92543	1197.03	798.546	798.144	2178.24
A_23_P66813	6004.89	4042.15	2945.06	2967.59
A_33_P3422810	10	58.019	10	10
A_23_P161183	255.013	321.265	207.467	398.837
A_33_P3326217	31.6478	29.523	42.8241	41.0668
A_33_P3309481	67.5114	32.7131	39.7883	53.4073
A_23_P382043	748.298	1170.99	1902.69	975.924
A_23_P336506	19.1503	29.1998	50.772	37.103
A_24_P383019	10	10	10	10
A_33_P3271038	10	10	21.5685	10.4179
A_33_P3850104	10	10	10	10
A_33_P3367780	23.2813	10	10	10
A_33_P3303519	93.1954	107.411	144.958	126.555
A_33_P3275741	84.4583	96.7641	141.388	116.258
A_33_P3380383	10	10	10	10
A_33_P3354326	10	13.4164	10	12.2375
A_33_P3340649	45.8257	72.7997	81.5868	88.9431
A_33_P3354646	72.8041	71.6365	72.6718	83.522
A_33_P3384265	10	10	10	10
A_24_P56270	661.267	431.658	486.867	1100.55
A_23_P345707	1209.3	288.682	197.927	245.099
A_23_P68922	796.72	619.207	351.052	763.645
A_32_P116840	90.8729	451.934	165.5	138.015
A_23_P116435	71.4663	111.497	120.298	117.361
A_23_P127995	39439.4	23464.8	45124.3	44042.4
A_23_P9319	150.544	114.463	148.262	281.251
A_33_P3219146	51.7231	52.6202	74.55	70.5445
A_23_P109184	10	10	10	10
A_24_P329635	1214.72	1792.67	1889.19	1868.44
A_23_P91891	32061.8	38218.6	26547.8	66631.5
A_24_P941166	197.353	394.012	532.218	374.381
A_33_P3378697	179.113	146.356	111.322	153.055
A_23_P200936	810.5	492.54	554.571	604.313
A_33_P3329467	29607.9	22165.9	22987.2	25043.5
A_23_P311201	865.745	477.524	646.236	1082.44
A_33_P3318357	17.3212	17.4555	18.1935	12.1679
A_23_P217498	10	10	10	10
A_33_P3398411	10	10	10.5096	10
A_33_P3248424	446.377	163.303	146.206	229.359
A_33_P3405531	1187.46	434.484	1596.05	2129.9
A_24_P42501	10490.6	6935.04	4865.31	4587.38
A_33_P3362321	6797.88	9152.94	3340.48	16075.3
A_33_P3310296	75.1569	62.6166	102.092	88.8495
A_32_P75902	14.0126	36.2362	45.4127	39.7713
A_23_P309837	11.3281	15.0807	10.5973	10
A_23_P320250	30181.6	11993.2	11025.1	10751.8
A_33_P3394584	10	10	10	10
A_33_P3331491	2582.12	2589.45	2457.42	12206.3
A_33_P3417422	10	10	10	10
A_33_P3595369	10	10	10	10
A_24_P178819	10	10	10	10
A_33_P3223663	10	10	10	10
A_24_P262201	3722.29	3033.52	2532.42	2366.6
A_23_P350551	44362.4	51338.5	93549.5	45084.8
A_33_P3209802	10	10	15.6516	10
A_23_P120566	5785.15	13328.4	5876.01	20652.8
A_23_P30603	174.351	12.7921	178.781	10
A_23_P382835	10	82.1863	10	10
A_33_P3397348	68.7243	60.7065	110.693	77.5612
A_23_P73637	27.0304	20.1877	32.8804	15.8984
A_33_P3223923	705.191	2063.59	757.139	1769.93
A_23_P108082	23.7217	47.3481	78.7037	10
A_33_P3403598	235.672	114.664	161.464	99.1648
A_33_P3739870	10	11.0825	13.4008	14.2546
A_23_P90497	17.7801	25.7256	22.9331	22.1147
A_33_P3213695	32.8173	74.154	42.2861	31.1006
A_33_P3369786	48.1864	30.2247	49.541	69.8875
A_23_P142146	198181	183181	297656	187064
A_33_P3258004	62.236	41.8269	33.001	22.8573
A_33_P3276520	25.924	28.6232	39.7208	31.359
A_33_P3287883	468.823	190.626	377.066	246.041
A_23_P105705	10	10	10	10
A_33_P3407314	79.7303	88.4639	146.728	31.8791
A_23_P35916	351.972	717.607	618.23	282.762
A_23_P30223	738.833	661.91	748.456	612.528
A_33_P3342448	13.6994	13.8661	15.6656	14.7075
A_23_P31602	9273.01	10469.2	15726.1	16743.8
A_33_P3410372	72.1262	79.6776	96.7295	828.341
A_23_P59481	3666.51	1788.33	2860.64	3177.63
A_33_P3384958	58.3835	73.5847	59.36	56.0002
A_33_P3390367	10	10	10	10
A_33_P3265945	2764.76	2528.97	4153.48	3370.06
A_33_P3363425	2736.28	1408.17	284.882	87.4695
A_32_P64038	3979.32	2499.45	2680.61	2264.53
A_23_P37088	10	27.7485	16.7931	11.9619
A_23_P103442	4793.32	4439.68	5983.59	5482.82
A_33_P3313846	26.3734	42.6452	58.7621	41.3034
A_33_P3826460	10	10	10	10
A_23_P398275	5628.75	2694.33	2821.14	2738.18
A_33_P3459345	10	10	10	10
A_33_P3276053	30.1544	27.9191	42.3802	25.1155
A_23_P4007	1613.55	982.034	633.753	563.069
A_23_P120194	20857.1	22008.5	22107.4	18752
A_23_P216756	10	10	10	10
A_24_P413669	121.374	38.2015	10.6311	10
A_23_P120921	576.986	386.825	326.967	677.702
A_33_P3303302	10	10	10	10
A_33_P3392374	10	10	10	10
A_23_P77145	1619.51	904.777	1692.68	1005.93
A_33_P3300965	2742.53	2463.25	2881.36	20088.3
A_33_P3772739	10	10	10	10
A_23_P14716	1453.3	1363.37	1276.64	2353.47
A_33_P3782529	44.5708	30.1584	32.5015	10.393
A_33_P3390391	461.582	586.954	546.719	515.648
A_23_P311616	2383.99	2056.62	1006.7	3492.49
A_23_P257945	21619.3	11141.2	8762.65	9935.04
A_33_P3257518	103.832	10	30.3189	245.108
A_24_P33156	284.027	214.093	237.384	207.676
A_24_P65098	47.279	58.3864	45.3634	94.8949
A_33_P3383856	212.026	166.273	188.653	180.071
A_33_P3264940	10	10	10	10
A_33_P3334625	50.4855	36.6216	15.6535	10
A_33_P3217495	92.2848	107.661	125.995	127.364
A_24_P870620	1225	495.903	864.218	2530.04
A_33_P3334343	104.948	104.461	60.0534	43.3245
A_24_P213206	747.045	590.154	591.8	379.378
A_33_P3302563	10	10	10	10
A_23_P114221	91068.9	32483.3	47336.1	44203.3
A_33_P3212112	473.784	908.818	871.546	258.517
A_33_P3463355	12.1276	13.4623	10	10.5012
A_24_P93896	14.2536	57.9901	48.3238	21.5853
A_23_P207319	2139.5	1119.14	933.604	424.446
A_23_P106241	4371.76	8219.07	4695.96	10577
A_33_P3780505	10	10	10	10
A_23_P251412	10	18.124	15.5415	10
A_33_P3283064	235.953	211.663	337.77	300.718
A_33_P3352467	34.7968	18.4938	24.6458	10
A_23_P119418	3131.9	2723.66	2318.81	3420.63
A_24_P289260	10	10	10	10
A_33_P3213082	10	10	18.3495	10
A_33_P3404701	202.297	951.226	367.368	352.15
A_23_P149476	557.774	2076.68	1535.78	2032.66
A_23_P208389	56682.5	13808.2	11261.9	25660.7
A_32_P146659	2018.6	794.887	1336.41	457.51
A_23_P410507	134.985	155.881	164.806	101.958
A_33_P3264926	1606.75	1066.85	400.219	587.766
A_24_P398898	78584.6	62878.4	76609.1	97657
A_33_P3263412	42.6069	30.8195	75.0762	46.072
A_33_P3382471	10	10	10	10
A_33_P3395547	10	10	10.4779	10
A_33_P3318053	73.4279	102.484	31.2453	10
A_23_P139669	48.5264	186.697	154.527	101.418
A_23_P5031	10	10	10	10
A_33_P3363445	117.105	53.5847	45.6233	28.9881
A_24_P406006	2122.13	1145.06	2163.39	1137.6
A_23_P427645	10	10	10	10
A_23_P391396	10	10	10	10
A_23_P58983	680.088	744.438	784.865	661.33
A_33_P3349506	10	10	10	10
A_32_P219368	325.644	712.409	680.947	856.412
A_33_P3297305	546.624	458.01	208.784	209.996
A_33_P3289745	27.4783	14.5333	22.5293	11.0002
A_32_P88635	1013.7	524.791	744.532	385.684
A_33_P3220160	207.929	215.813	313.716	283.269
A_24_P343095	1171.46	173.019	946.523	796.033
A_33_P3237552	127.569	114.22	173.87	171.398
A_24_P38754	272.937	235.514	272.742	124.271
A_24_P175176	1305.36	502.254	439.177	1151.18
A_33_P3389573	17.2182	29.4727	29.7169	192.411
A_33_P3239102	1372.88	1813.2	5036.82	3470.64
A_23_P81131	10	10	10	11.8439
A_23_P58912	395.285	786.602	558.635	918.589
A_33_P3379091	486.729	144.137	89.3993	651.338
A_33_P3224181	10	10	10	10
A_33_P3355386	10	10	10	10
A_24_P280873	2449.27	3482.63	2530.66	6942.9
A_33_P3218455	10	10	10	10
A_33_P3371588	10	46.9345	40.2878	51.2546
A_33_P3266873	4691.7	2742.78	2819.06	5281.76
A_23_P408271	2753.07	3773.54	7433.86	1184.8
A_33_P3240210	10	10	10	10
A_24_P254762	10	10	10	10
A_23_P52668	24.7458	32.6308	11.0043	440.075
A_33_P3377644	10	10	10	10
A_32_P146113	76.0377	170.904	136.299	37.2342
A_24_P916656	283.258	170.06	135.589	163.233
A_23_P34548	79.3103	271.124	103.393	200.055
A_33_P3315263	771.269	48.9236	38.6355	12.2381
A_23_P86133	10077.3	4273.88	10311.6	5015.99
A_24_P833129	10	11.3067	10	31.57
A_33_P3788124	10	10	10	10
A_33_P3335930	10	10	10	10
A_23_P100539	95.8104	164.538	135.138	67.3093
A_33_P3370944	10	10	10	13.2614
A_33_P3253501	1815.87	1327.89	3357.1	1318.27
A_33_P3419577	10	10	10	10
A_33_P3401407	10	10	10	10
A_33_P3288919	10	10	10	10
A_24_P351420	2200.2	2670.3	3530.34	2733.99
A_33_P3384775	67.5627	60.8551	46.3863	50.9969
A_33_P3311660	10	10	10	10
A_23_P111978	43.5799	59.0908	71.3183	62.4122
A_24_P350307	23674.1	22045.5	42995.6	22750.8
A_33_P3346826	1218.86	4345.19	2016.02	85.1071
A_24_P88079	170.405	190.226	288.253	229.564
A_23_P104798	2819.95	2128.38	2414.38	10
A_33_P3253687	10	10	10	10
A_23_P120316	14644.9	18266.5	14686.6	22101
A_24_P215765	359.183	484.091	246.088	2350.55
A_23_P337642	10	15.9151	12.9862	13.523
A_23_P214798	5352.42	9750.04	7883.96	16390.8
A_33_P3352822	82.0183	212.1	164.94	151.735
A_33_P3215333	44.923	25.4634	32.3438	24.9017
A_33_P3351536	41.4965	250.053	166.308	1425.13
A_33_P3328772	60.1562	101.187	123.096	80.624
A_23_P250122	6885.67	21352.2	23325.3	17509.6
A_33_P3311205	444.493	397.777	386.529	366.987
A_23_P11859	714.536	996.073	601.19	263.996
A_24_P313186	923.582	1624.7	1673.64	899.192
A_23_P423926	901.121	447.267	566.238	367.371
A_33_P3215412	715.445	3207.22	1345.77	620.584
A_23_P352950	104.004	116.731	154.736	1921.77
A_33_P3324786	837.166	603.619	879.934	389.645
A_23_P42935	333.787	384.468	602.589	454.023
A_33_P3217073	27004.6	38135.1	42962.5	31758.9
A_33_P3373707	514.918	1109.39	600.284	1027.99
A_33_P3350423	10	10	10	10
A_33_P3322363	3349.83	726.266	2158.36	165.237
A_33_P3381077	10	10	10	10
A_33_P3423185	18.9195	11.9429	10	17.5573
A_33_P3327010	23.8776	11.5888	10	10
A_33_P3261927	290.403	341.424	394.838	362.001
A_33_P3326578	10	10	10	13.1131
A_33_P3381022	54.3955	50.8175	57.5309	51.7057
A_33_P3339375	884.909	135.415	198.708	278.647
A_23_P319859	10	11.5414	10	14.9408
A_33_P3306252	10	10	10	10
A_33_P3646133	483.087	465.711	248.751	117.401
A_23_P370588	36.364	44.0014	12.3843	10
A_33_P3260669	5449.18	4671.92	4574.6	3108.53
A_23_P95879	335966	238651	332342	323691
A_33_P3261803	80.6412	77.8588	106.742	97.9007
A_23_P11685	826.457	7909.84	3510.67	1688.42
A_24_P177531	10	10	10	10
A_33_P3287383	10	10	10	10
A_33_P3691615	86.35	96.9449	132.155	119.412
A_23_P133923	17734.3	18168.9	27127.4	19302.1
A_24_P365679	211.622	18.0872	11.4033	12.1373
A_33_P3290667	4246.47	3538.06	4178.95	6734.76
A_33_P3307119	10	10	12.2743	10
A_23_P74309	59.0619	37.1065	22.1807	12.2611
A_33_P3408320	87.411	1981.27	119.623	427.567
A_33_P3409302	224.392	159.169	192.01	247.85
A_33_P3225313	36.9607	57.0496	46.1455	36.0697
A_33_P3653888	10.6461	10.6913	10	12.6044
A_23_P73763	53677.6	45447.1	42996.7	27584.7
A_23_P28420	21136.3	17383.2	17059.4	9028.46
A_33_P3384252	22.9561	16.7881	20.6874	28.4653
A_23_P156497	2794.33	1799.74	2482.6	5233.81
A_23_P80570	895.494	1083.25	246.015	380.79
A_33_P3266998	30.8529	33.681	51.0611	64.1774
A_23_P66948	269.388	864.199	398.259	4442.06
A_32_P122793	252.568	483.932	439.665	451.609
A_23_P130515	10	10	10	10
A_23_P139146	10	10	10	10
A_23_P362810	10	10	10	10
A_23_P9293	13848.7	4621.53	7200.28	5472.17
A_24_P142151	258.22	338.551	246.425	552.334
A_23_P71774	10	10	10	10
A_33_P3345663	287.103	479.714	280.062	364.479
A_23_P148463	2254.29	3014.59	3331.76	3061.81
A_23_P72584	290.581	229.365	673.318	528.337
A_33_P3504659	928.685	1649.72	1269.12	497.383
A_33_P3342720	53.159	47.5905	28.1949	15.342
A_24_P156501	10	10	10	70.7075
A_24_P350649	2039.35	1570.25	2500.23	1515.09
A_24_P234838	10	10	12.5325	13.8319
A_33_P3407414	371.456	410.264	246.362	319.563
A_23_P48663	10	10	10	10
A_24_P312519	127.638	133.568	130.575	143.537
A_23_P205519	2144.76	3591.01	4261.22	2314.55
A_24_P94054	2066.46	1744.79	1769.99	1011.57
A_23_P27013	11930.3	12399.8	6129.97	1095.99
A_24_P389959	8094.02	7462.19	13238	21158.6
A_24_P233850	1999.45	1951.83	2225.51	6061.33
A_33_P3345586	10	10	10	10
A_33_P3332018	10	10	10	10
A_24_P227069	891.891	779.492	488.214	1100.96
A_24_P12397	10	10	10	10
A_23_P70127	18701.7	43421.1	20010.6	26562.6
A_33_P3290588	18.8487	16.0701	16.207	13.528
A_32_P102519	18.7401	10	10	10
A_32_P21246	20.0445	10	10	10
A_33_P3238543	720.721	438.233	474.269	1449.65
A_24_P400604	10	10	10	10
A_33_P3897698	10	25.5478	10	10.365
A_33_P3353365	31.8529	32.7954	45.1973	41.771
A_33_P3251518	16.9144	10	10	17.0399
A_23_P135990	39.901	141.454	70.3028	12.7129
A_23_P17012	49.476	54.4924	82.8799	54.8125
A_33_P3365676	70089.4	38323.8	57434.9	40232.5
A_23_P60225	6202.38	9203.98	12632	8932.71
A_33_P3244269	22.633	17.8732	18.732	19.3993
A_33_P3391225	18.7267	27.5387	38.3201	27.2222
A_33_P3255329	10	10	10	10
A_33_P3290368	97.4285	150.545	255.392	106.112
A_33_P3409974	10	10	10	10
A_23_P147311	10	10	10	10
A_33_P3358363	10	10	10	10
A_23_P313828	1108.25	93.9934	238.828	883.375
A_33_P3299739	678.597	707.072	869.68	1003.78
A_32_P42054	1277.73	1001.22	903.064	758.154
A_23_P352291	4426.74	2483.67	4823.22	3467.35
A_24_P100190	119.963	128.948	197.324	159.3
A_33_P3329644	1601.12	1824.9	1549.39	2570.97
A_33_P3407424	28681.5	21936.4	15666.6	53126.4
A_23_P168165	30.4377	19.9692	30.3377	40.3674
A_33_P3324687	10.6212	10	10.6539	17.9308
A_33_P3273664	162.518	171.842	140.431	229.216
A_23_P13137	11.5211	10	18.0168	16.442
A_33_P3535649	332.009	904.588	699.099	455.57
A_24_P129632	2041.36	2846.97	2555.27	2840.4
A_23_P115919	1318.74	1893.29	2137.74	1188.86
A_24_P143171	10	10	10	1466.58
A_33_P3243153	5690.37	14592.3	8260.91	15237.9
A_23_P166431	11.681	10	15.3364	10
A_23_P130158	1953.77	390.447	466.194	330.196
A_23_P4353	5329.1	7708.18	5377.58	6030.26
A_24_P308506	34.4448	34.0721	46.8944	37.3095
A_23_P27983	141.037	164.963	103.168	197.938
A_33_P3416218	20.2262	14.4961	18.6003	13.9038
A_32_P138628	12.5131	16.6939	27.3646	16.6759
A_23_P206901	15879.2	12116.8	12631.1	6301.3
A_24_P208998	29.8001	21.3435	22.5752	25.0422
A_23_P30567	10	10	16.5629	10
A_23_P315571	9330.67	9230.28	6865.76	6539.6
A_24_P684183	10	10	10	10
A_23_P54469	10	110.357	10	11.9804
A_33_P3337742	447.256	469.382	656.945	499.402
A_33_P3272437	11.3742	22.2279	13.1029	15.5955
A_23_P89621	909.826	1114.47	792.516	539.843
A_33_P3326904	1548.3	2944.95	1591.99	93.5707
A_33_P3552465	44.829	33.6026	12.516	35.3051
A_23_P146728	1699.45	2722.18	2777.96	3363.93
A_23_P256641	102.469	157.726	60.1623	216.239
A_33_P3345816	179.234	167.912	697.186	1938.28
A_24_P383356	14.7984	47.6965	12.7955	27.5398
A_24_P286527	355.349	651.485	753.384	829.658
A_23_P204277	23910.3	42198.6	66187.9	52147.1
A_23_P110196	280.192	616.486	372.216	10
A_33_P3381127	441.677	164.468	259.618	938.646
A_33_P3285629	10	14.0134	18.6381	11.1615
A_23_P66137	62.9091	92.7108	126.835	196.651
A_23_P317691	20938.7	12318.9	10860.7	9156.49
A_23_P36972	37.0701	44.4404	94.4268	10
A_23_P343837	53.0785	156.616	84.1286	110.109
A_32_P755542	22543.1	6648.99	8955.79	9600.07
A_33_P3246733	129.788	213.67	200.71	381.743
A_23_P37415	179.298	162.13	140.246	158.749
A_33_P3729436	10	10	10	10
A_23_P43255	9366.96	7293.09	8328.06	5881.1
A_23_P413862	10	159.518	10	10
A_33_P3332492	48.5868	310.94	409.35	153.553
A_32_P56713	1098.27	1063.58	746.975	588.671
A_23_P311050	10	10	10	10
A_33_P3281308	10.705	14.0585	29.2569	10
A_33_P3235247	10	10	10	10
A_32_P150876	39.1588	82.7586	23.6094	185.271
A_33_P3416142	10	10	10	10
A_32_P198990	10	10	10	10
A_23_P94422	5696.11	2062.56	4083.18	2578.6
A_24_P932875	11.3406	10	10	10
A_33_P3334250	62.8349	36.4499	62.2474	53.3748
A_23_P319270	12968.2	8232.04	8837.74	10222.9
A_33_P3220152	8450.47	8155.78	12040.2	10658.5
A_33_P3272395	10	10	10	10
A_33_P3407742	526.87	572.345	410.595	375.581
A_23_P79999	7536.07	9483.72	6354.07	8468.4
A_33_P3271725	35.4878	34.7629	54.503	45.9997
A_23_P45751	10	10	10	10
A_33_P3383970	10	10	10	10
A_32_P153892	1169.13	1004.8	1176.21	639.57
A_33_P3259662	249.654	305.751	196.945	220.497
A_33_P3305731	149.557	170.605	87.5813	102.858
A_33_P3233649	238.682	215.304	111.414	218.499
A_32_P480177	10	10	10	10
A_23_P358944	10937.8	8571.92	10074.1	11763.9
A_23_P77593	542.323	514.551	537.765	445.504
A_33_P3809497	10	10	10	10
A_33_P3343690	662.597	486.393	649.984	330.425
A_33_P3224710	10	13.0904	14.3843	10
A_23_P305140	2318.52	5047.14	7207.71	2398.33
A_24_P318593	7662.82	4427.78	4405.7	2449.22
A_23_P94118	3163.01	4316.54	2324.49	4450.78
A_24_P665504	311.273	345.171	318.474	173.583
A_23_P206022	65.5222	153.883	63.2413	8370.5
A_33_P3399875	59.5675	56.1153	79.8938	102.928
A_33_P3346073	10	10	10	10
A_32_P132438	14263.3	8275.6	12151.8	3680.65
A_24_P363896	501.837	613.278	522.849	812.193
A_23_P216610	1075.92	650.794	3498.9	3246.79
A_33_P3864861	10	10	10	10
A_24_P125434	66.1528	22.8951	100.865	26.3578
A_23_P167081	122.068	175.847	130.573	128.06
A_32_P69166	242.486	1022.84	585.026	183.416
A_33_P3378835	9049.61	4838.14	6950.6	6373.42
A_33_P3225600	10	10	10	10
A_33_P3225625	10	10	10	10
A_33_P3214239	164.899	31.0815	10	484.099
A_33_P3212769	10	10	10	10
A_24_P274795	15276.2	7203.4	11530.8	6214.65
A_23_P203115	7083.75	4089.24	3675.03	6675.97
A_33_P3217731	10	10	10	10
A_33_P3386181	700.672	576.977	357.414	354.172
A_33_P3335621	946.665	1184.59	1104.37	1507.47
A_24_P360722	1159.47	1839.37	1133.84	895.881
A_33_P3343145	301.322	428.708	321.436	853.546
A_23_P129358	644.053	369.234	797.703	451.698
A_33_P3377229	44.9984	72.0872	79.3376	79.3382
A_33_P3280521	288.925	652.306	391.183	73.2776
A_33_P3340065	13.1449	14.4473	27.3983	18.8826
A_33_P3329974	520.407	262.649	262.168	63.1683
A_33_P3389398	10	10	10	10
A_23_P431853	7690.92	7994.77	3341.5	4574.95
A_23_P1173	10	10	10	10
A_24_P942250	250.903	164.034	340.054	555.279
A_33_P3329597	3381.64	4040.26	2393.56	2788.3
A_23_P27147	213360	111382	117633	197101
A_33_P3287547	115.249	110.329	126.112	92.6797
A_24_P156635	10	10	12.6908	11.6861
A_32_P55840	36.038	123.437	39.8564	14.7858
A_23_P388061	10	10	10	10
A_23_P157117	378.234	542.251	132.197	326.172
A_24_P47681	682.555	517.925	837.112	1281.59
A_23_P76969	2554.22	5572.74	5405.82	19475.3
A_33_P3245011	9099.93	11843.4	16282.2	18133.4
A_23_P370147	12.4204	13.684	22.7726	17.0566
A_33_P3502311	686.692	319.777	306.893	115.919
A_23_P430271	10	10	10	10
A_23_P137381	5980.07	3082.68	2267.2	10312.4
A_23_P21990	10	11.2827	10	10
A_23_P83683	12.7827	16.9258	32.9848	27.0149
A_33_P3223713	2074.32	3011.14	3993.94	2650.8
A_24_P926631	10	10	10	10
A_33_P3380652	22.734	59.717	53.8733	34.2754
A_24_P194931	1125.9	861.737	894.204	921.818
A_23_P90333	340.639	928.355	318.734	631.261
A_32_P118397	10	10	11.9318	10
A_33_P3288859	2255.73	1602.15	1462.64	3278.09
A_24_P173823	35.4208	437.573	27.0163	25659.2
A_23_P205746	659.03	645.932	303.007	1099.09
A_23_P210274	3742.48	3712.8	4701.89	6651.88
A_33_P3344831	5707.33	5514.74	15917.7	13823
A_23_P401055	10	10	10	10
A_33_P3225587	4420.54	1959.26	2176.84	5865.51
A_23_P88303	1242.69	586.98	870.831	11999.1
A_23_P24104	32902.6	59644.4	49589.7	6180.05
A_23_P136777	12.0536	31.7499	10	10
A_33_P3302312	2706.09	2419.67	4165.89	3088.08
A_33_P3291559	16.1235	23.6965	20.1572	12.319
A_33_P3290235	232.304	220.974	344.155	311.166
A_23_P170467	2474.67	1966.95	2911.34	2338.85
A_33_P3236632	673.221	1154.95	560.119	732.405
A_33_P3404546	135.52	206.366	301.942	79.6424
A_33_P3334348	10	10	10	10
A_23_P416034	783.318	276.843	373.089	436.5
A_33_P3387005	10	10	10	10
A_33_P3287690	10	10	10	10
A_33_P3339990	19.3854	23.7145	27.9482	36.8639
A_23_P133133	163.518	354.395	282.933	590.461
A_33_P3317327	10	10	10	10
A_23_P90533	10619.6	8931.16	9132.86	14262.5
A_33_P3351097	287.144	281.682	248.48	577.459
A_33_P3280927	1734.22	872.778	2262.95	2334.16
A_33_P3292525	13757.6	3489.49	3362.28	6264.06
A_23_P163227	10	1883.78	15.7284	26.4935
A_23_P139958	756.036	696.206	343.281	1134.33
A_33_P3311503	10	10	10	10
A_24_P31627	10	10	10	10
A_23_P349310	1246.32	804.061	875.592	1692.94
A_23_P115366	3334.52	2087.71	3665.57	3276.65
A_24_P81298	576.288	278.675	689.32	231.211
A_33_P3212037	47.2882	67.6552	27.7535	14.333
A_33_P3296789	504.634	554.788	634.807	878.918
A_33_P3279388	10	10	10	10
A_23_P219197	3354.72	2667.83	2559.87	5093.79
A_33_P3214422	10	10	10	10
A_23_P92196	28.9963	35.7328	54.6303	49.3033
A_23_P132793	103749	239898	172706	283934
A_23_P400310	10	10	10	10
A_23_P208310	3314.85	1355.16	2178.55	1951.2
A_33_P3282840	461.836	1318.49	4333.5	2607.73
A_32_P125338	10	224.348	10	16.6123
A_24_P155502	118.496	133.837	195.878	194.598
A_23_P36624	10	10	10	10
A_33_P3303982	10	10	10	10
A_33_P3252286	158.323	160.615	152.382	275.786
A_23_P160618	165.397	2134.79	532.822	741.646
A_23_P205031	15686.1	22331.2	8404.71	148707
A_23_P124327	2040.18	1110.27	830.831	1553.77
A_33_P3308147	10	10	10	10
A_32_P167122	434.318	666.433	749.536	480.306
A_33_P3385351	27.8668	21.5485	1409.97	34.1728
A_24_P397817	10	10	10	10
A_24_P36285	377.134	397.716	245.909	193.045
A_33_P3237574	20606	22025.3	45125.3	27706
A_23_P319133	7468.79	20962.4	19437.1	16506.7
A_33_P3421595	10	10	10	10
A_32_P182439	8779.23	3058.7	6925.93	4568.69
A_33_P3233250	10	10	10	10
A_23_P8119	409.768	351.529	312.434	219.555
A_33_P3273000	589.349	585.019	653.482	439.01
A_23_P48307	2748.99	2604.5	2532.14	972.096
A_24_P110354	10.5152	11.2198	18.2835	10
A_33_P3216227	10	10	10	10
A_33_P3377294	188.395	325.42	246.152	772.47
A_32_P115050	10	10	10	26.1678
A_23_P865	15.0019	38.1927	21.6163	39.7796
A_23_P258769	59.4141	1951.21	10	3371.9
A_33_P3366998	10	10	10	10
A_33_P3247890	10	10	13.3324	10.3427
A_23_P96827	16.2714	17.831	27.1556	33.5497
A_33_P3568387	35.7596	10	50.6745	10
A_24_P344961	10	10	10	695.863
A_33_P3312784	10	25.4822	10	35.893
A_24_P117954	2685.09	2449.84	3194.43	2769.39
A_23_P400603	71.4971	261.993	165.69	27.1236
A_24_P388252	474.448	305.517	418.407	512.815
A_24_P319113	10	10	10.5359	10
A_23_P11160	3052	678.307	650.123	521.107
A_24_P396720	9623.35	11842.1	8714.42	13755.1
A_23_P14667	10	10	10	10
A_23_P136589	10	10	10	10
A_33_P3300212	541.375	449.821	487.786	543.414
A_23_P126584	10	10	10	10
A_23_P47728	10	10	10	43.4332
A_33_P3268783	10	10	10	14.3039
A_33_P3665739	10	10	10	10
A_23_P34852	33.6704	48.8019	66.103	54.7459
A_33_P3743432	10	10	10	17.4625
A_33_P3350621	10	10	10	427.403
A_23_P146486	10	10	10	10
A_24_P48403	5530.37	5358.12	6125.36	2639.52
A_23_P81248	12639.2	32193.5	32868.8	21589.8
A_24_P937405	4909.43	6058.72	11138.5	7885.76
A_33_P3399428	13.02	17.4598	14.1005	14.1801
A_23_P207517	1285.55	2239.28	2310.89	1195.34
A_23_P137016	21964.6	50251.7	23322.4	13299.1
A_23_P412577	193.101	1005.88	910.092	10.6262
A_23_P164228	49912.5	15039	18378.4	32493.6
A_33_P3374215	81.0191	87.4981	96.6277	107.844
A_23_P309739	10	10	10	10
A_33_P3216372	1537.52	1527.34	2044.83	2340.86
A_32_P50066	2896.23	5124.8	6479.75	4263.65
A_33_P3387352	10	10	10	10
A_33_P3373418	10	10	10	10
A_33_P3287108	10	10	10	10
A_33_P3321417	525.637	401.883	762.355	728.709
A_33_P3217629	10	10	10	10
A_23_P258418	3298.6	5149.75	2310.02	2544.94
A_33_P3273255	23.4134	28.1318	28.584	39.3207
A_23_P201605	127.621	94.2021	73.9966	67.4925
A_32_P101860	1135.46	1450.37	1020.63	4378.2
A_33_P3394710	252.653	531.933	357.42	673.578
A_24_P225518	160.775	137.423	118.061	99.5745
A_33_P3278659	25.6239	31.289	38.6727	33.9172
A_32_P60716	10	10	10	10
A_33_P3328913	16.1988	10	10	10.326
A_33_P3366241	19.974	24.343	43.041	32.0926
A_32_P227845	6576.23	3075.53	2674.08	3659.81
A_33_P3238866	3652.97	4008.42	3408.35	3352.89
A_24_P97526	8086.64	9901.72	10247.8	7071.51
A_33_P3414799	19.0033	103.068	44.1551	34.4894
A_23_P217901	10	10	10	5506.12
A_24_P91472	13026.8	20853	21539.6	13292.1
A_23_P71146	6187.69	4254.86	3641.15	2594.28
A_33_P3422248	10	10	10	10
A_23_P110362	1099.34	2810.01	2587.02	3978.23
A_33_P3366048	10	10	10	13.6589
A_23_P257834	10	28.1901	10	10
A_33_P3344264	15367.7	13887.3	13807.5	10998.3
A_32_P42925	188955	168237	151373	123790
A_23_P256504	10	10	10	10
A_33_P3378212	11050.2	11065.2	10148.5	21864.1
A_33_P3280955	10	11.1955	10	10.5435
A_33_P3304878	34.2362	26.9444	52.0205	49.7147
A_33_P3766667	10	10	10	10
A_24_P134834	393.979	542.91	362.006	523.307
A_24_P375599	141024	147873	148540	185020
A_33_P3362587	10	10	15.7168	10
A_33_P3357591	147.946	109.753	91.5116	30.0208
A_23_P147984	10671.8	12977.1	9976.48	13576.8
A_33_P3390441	29468.9	19914.7	18483.9	36776.8
A_33_P3387591	10	10	11.3403	10
A_33_P3291294	12054.5	17547.3	13119.9	14207.5
A_23_P255714	454.356	930.141	1103.73	430.893
A_33_P3397155	10	10	10	10.2254
A_33_P3291882	37.6129	36.8619	38.0926	89.8509
A_23_P70168	30360.4	37000.5	25965.4	32938.1
A_33_P3407623	10	10	10	10
A_24_P936010	14.8272	25.3215	23.8848	36.7515
A_23_P48886	861.017	967.638	1186.13	1633.74
A_23_P121276	1123.81	591.904	725.918	556.932
A_33_P3424867	52.1724	57.0237	19.9807	56.1676
A_33_P3284404	3145.64	1563.82	761.049	2990.06
A_23_P70102	10	10	10	10
A_33_P3352544	1887.92	1196.19	2017.17	1177.04
A_24_P944427	49.6443	60.1269	36.1335	25.7807
A_33_P3403044	2551.51	1670.18	1337.45	1602.11
A_23_P152727	11829.1	16329.2	11719.7	8379.17
A_24_P83379	166.687	551.398	220.717	253.646
A_33_P3380457	10	10	10	10
A_33_P3277514	38.5666	78.7055	20.9125	15.1684
A_23_P85534	10	10	19.2301	10
A_24_P418816	10	105.925	10	1510.65
A_23_P136623	10	11.9047	10	10
A_23_P214408	10	10	10	10
A_33_P3385988	1913.77	1531.93	2936.81	2512.81
A_23_P202978	1673.82	2192.58	4341.56	3923.52
A_23_P419038	698.425	525.821	390.321	695.383
A_24_P225719	4254.03	3160.49	3369.95	4427.81
A_33_P3278906	151.293	195.176	366.815	218.254
A_24_P305933	555.572	2424.73	3202.07	430.759
A_23_P253074	10	10	10	25.6095
A_23_P37877	1063.82	1384.33	1231.65	1237.52
A_23_P104025	2750.98	2181.8	2311.79	2246.41
A_24_P261470	10	12.0752	10	29.329
A_33_P3321293	4248.15	1314.93	1955.34	2282.9
A_23_P347432	4119.42	3915.33	2858.59	1577.84
A_24_P376787	309.436	160.012	157.474	200.159
A_33_P3382162	2195.22	1727.26	2303.23	1693.91
A_33_P3239332	18.5217	32.3076	35.0933	76.0121
A_33_P3238773	10	10	13.3819	10
A_33_P3244021	6585.19	3001.57	4074.07	6496.21
A_24_P943113	84.2638	29.9116	14.3852	36.8748
A_23_P169428	3001.98	2009.8	3824.34	3320.63
A_33_P3370434	10	10	10	10
A_33_P3404749	422.856	277.534	248.004	64.4031
A_23_P47034	1876.18	1158.18	807.324	98.9162
A_24_P366509	10	10	10.1531	10
A_33_P3349774	45.1832	20.9171	31.7358	19.7182
A_33_P3399468	4068.8	4285.23	10690.6	6031.94
A_24_P363583	21.8498	10	22.6748	10
A_23_P318432	10	10	10	10
A_33_P3327539	321.358	791.156	492.762	524.839
A_23_P121282	40.7245	112.272	61.4321	66.363
A_33_P3228212	10	10	10	10
A_33_P3355926	10	10	26.0295	19.0048
A_32_P5480	5039.76	3638.47	4036.03	2452.65
A_23_P70748	14726.4	14538.3	13227.9	11437.1
A_33_P3248539	10	24.0565	12.9833	13.7758
A_33_P3217427	10	16.1053	10	10
A_23_P65427	143602	95588.6	176840	88869
A_33_P3414939	10	10	10	10
A_24_P281908	12.9822	19.7531	28.1323	22.2291
A_23_P32279	10	10	10	10
A_33_P3252989	11738.2	30445.3	19239	20621.2
A_23_P354805	1059.82	3173.25	2018.96	2657.67
A_24_P309360	7476.19	7846.5	7255.56	8605.03
A_33_P3421984	1742.31	1417.7	2404.18	3351.3
A_23_P91697	21.1857	10	33.3158	576.277
A_23_P151179	633.574	404.141	561.367	373.993
A_23_P140563	815.404	718.051	498.406	652.985
A_23_P151975	10.7871	131.341	15.2723	21.6038
A_33_P3328564	10	10	10	10
A_33_P3321632	12.2982	28.8318	30.4193	31.4025
A_33_P3407618	279.352	129.234	117.532	74.4395
A_23_P337729	4771.63	1343.21	4676.32	342.487
A_23_P152047	1019.5	652.731	1282.72	57.9598
A_23_P128919	14215	22425.1	36183.8	21960.2
A_33_P3240148	10	10	10	10
A_33_P3409184	10	10	10	10
A_33_P3302577	10	33.4435	10	10
A_23_P75707	22.7849	15.2971	23.3057	25.6301
A_23_P45976	27.0797	27.888	37.8634	32.6478
A_23_P85952	10	42.9748	10	453.805
A_24_P357518	18334.8	14945.1	17467.2	23747.7
A_23_P209987	2523.17	1197.45	1207.69	1073.79
A_24_P160482	10	10	10	10
A_23_P376870	162.54	394.426	258.266	198.438
A_23_P75529	10	10	10	196.887
A_23_P68511	13.4697	17.5277	32.9317	32.3175
A_33_P3325763	10	12.2913	10.3062	10
A_24_P79153	606.278	1183.73	728.774	509.38
A_24_P576174	5739.8	3864.61	3980.2	3757.99
A_33_P3233947	2102.29	2393.81	4769.75	2075.33
A_33_P3371237	10.1058	11.6936	19.3318	20.7978
A_33_P3420611	10	10	10	10
A_33_P3280094	28929.8	7385.1	12937.2	19684.6
A_33_P3255404	10	2402.45	10	47333.9
A_33_P3241779	10	10	10	10
A_33_P3394312	20.996	26.9454	39.1606	58.1167
A_23_P340717	71.9922	23.8172	13.3177	11.309
A_23_P332246	10	10	10	10
A_23_P24365	1569.72	1327.37	1203.07	1018.97
A_33_P3292043	10	14.3271	15.9996	12.6976
A_33_P3221898	10	10	10	62.4725
A_33_P3353846	20.8307	25.6854	28.8211	13.8389
A_24_P229638	11.1827	11.7482	14.4836	10
A_23_P213153	8934.19	5745.56	6552.36	14014.6
A_23_P71624	10	10	16.1064	15.3775
A_23_P150362	10	10	10	10
A_33_P3364661	358.928	285.868	372.7	435.912
A_23_P93524	10	19.731	10	386.623
A_33_P3268892	10	10	12.0492	531.949
A_33_P3277228	10	10	10	10.539
A_33_P3527317	10	10	15.4599	10
A_24_P170753	171.214	167.333	164.206	403.803
A_33_P3209696	10	10	14.4865	10
A_33_P3327058	243.785	336.622	161.26	105.287
A_33_P3344482	700.826	861.664	671.522	1755.28
A_33_P3326568	18.0011	84.3605	131.316	62.1277
A_33_P3362503	10.9665	37.837	25.5581	92.1748
A_33_P3421209	10	10	29.1956	10
A_23_P342727	926.832	695.369	244.804	527.822
A_33_P3375127	10	17.5196	10	10
A_33_P3304427	50.4221	11.4975	11.0994	10
A_24_P355720	11.6054	12.561	18.2461	18.4444
A_33_P3294801	306.472	295.391	125.597	105.07
A_24_P347378	10	574.009	31.0815	204.204
A_32_P141418	527.087	525.817	676.325	67.8417
A_33_P3248394	10	10	10	10
A_23_P311640	745.277	286.544	617.214	423.892
A_33_P3408232	10	10	10	10
A_33_P3284939	4346.14	4940.12	7360.59	13558.4
A_33_P3230548	3105.29	525.843	1415.47	1390.2
A_33_P3306510	6540.35	3352.2	5082.99	4208.5
A_32_P130630	93.602	91.9923	62.3058	71.5801
A_23_P71790	964.685	881.498	938.745	513.901
A_33_P3251901	576.128	1303.13	719.483	734.735
A_23_P134041	10	92.5439	10	52.5201
A_24_P203308	10	10	10	10
A_33_P3415748	10	10.4194	13.1841	14.0572
A_33_P3360530	29.7545	34.0934	42.7588	34.0227
A_24_P50818	68.1339	69.8601	58.7489	37.1454
A_33_P3368879	10	10	10	146.417
A_33_P3277497	10	10	10	10
A_33_P3237487	81.9826	184.706	266.871	56.8392
A_24_P164998	10	10	10	10
A_33_P3279715	460.367	417.915	678.78	640.71
A_23_P39881	10	10	10	10
A_33_P3359438	10	10	10	48.2901
A_23_P155441	5337.35	3472.92	3141.48	6380.16
A_32_P145051	10	10.1048	18.0141	12.4749
A_33_P3349761	10	10	10	10
A_23_P338372	10	12.2194	17.4396	18.8487
A_23_P164284	173.759	172.796	134.711	142.953
A_23_P392126	925.878	1061.38	1292.22	1216.45
A_23_P64825	10	10	10	10
A_33_P3358397	10	10	10	10
A_33_P3378269	10	10	10	10
A_23_P148541	213.235	41.2259	86.5416	27.0458
A_24_P329487	92.3932	303.128	249.559	309.325
A_23_P61637	10	10	10	10
A_23_P103631	122204	59230.2	69375.7	138249
A_32_P208120	1037.58	2634.33	2611.81	777.275
A_23_P200073	1322.48	643.807	849.488	773
A_33_P3323059	12.6391	20.3515	15.9217	17.5875
A_33_P3232011	27.4814	33.8006	297.75	502.253
A_33_P3293734	3355.02	2250.51	2472.57	1788.14
A_23_P106204	7302.96	9132.79	7714.59	3067.21
A_23_P13554	23189.6	14989.8	23225	17257.7
A_33_P3293519	10	10	10	10
A_24_P418203	56.6354	325.867	193.551	248.869
A_23_P419624	2393.72	2944.34	3010.18	2389.87
A_23_P66599	11515.7	7523.2	8428.08	9824.61
A_33_P3232552	86.8319	15.7393	24.9305	95.7436
A_33_P3262217	17.2177	31.9519	26.3415	14.2113
A_33_P3352980	283.723	275.724	252.554	117.479
A_32_P177097	1051.3	1322.54	1034.48	1282.01
A_23_P115407	1625.75	1877.61	1086.97	1168.29
A_23_P2942	50.2647	53.6506	146.76	18.2072
A_23_P101246	269.372	1710.42	1416.88	445.449
A_32_P199767	10	18.6802	13.5978	43.6657
A_23_P395632	10	10	10	10
A_23_P258246	14086.5	10286.8	15923.1	16263.8
A_33_P3331228	10	10	10	10
A_33_P3304688	98.7568	95.608	110.249	121.257
A_24_P818268	93.859	73.8186	90.4836	162.669
A_23_P309381	325.502	439.979	694.329	354.717
A_24_P196019	319.952	296.18	175.459	637.159
A_33_P3269854	19.9643	15.924	23.7192	21.0164
A_33_P3324428	772.895	368.87	295.438	76.2261
A_23_P56913	10	10	10	10
A_33_P3306834	10	10	10	10
A_23_P412186	51.9501	166.213	116.752	108.459
A_33_P3423335	10	10	10	10
A_24_P315014	83.6377	24.6033	24.1898	10
A_33_P3308764	18.5395	10	20.6287	19.5271
A_33_P3362562	177.434	130.45	93.2914	135.23
A_32_P230868	9484.56	5808.4	9186.19	7742
A_33_P3317073	34.8929	44.6849	39.7825	38.6413
A_23_P325606	10	10	15.1728	21.1441
A_33_P3290622	1403.35	1518.05	1603.49	1340.39
A_33_P3319155	3949.44	3146.18	3240.71	6990.5
A_23_P79587	165.683	186.904	197.747	169.861
A_23_P106708	409472	367459	441201	420912
A_33_P3214586	182.656	215.855	146.046	87.4275
A_33_P3322499	120.512	68.603	63.7376	41.9288
A_33_P3720195	10	10	10	659.399
A_23_P121527	1189.88	4318.38	3018.48	1435.39
A_24_P408736	588.345	1155.75	525.648	874.214
A_24_P383076	294.085	356.458	395.095	269.878
A_33_P3395513	20.2906	13.8635	21.4571	10
A_33_P3245907	10	10	10	10
A_23_P82775	10	10	10	293.481
A_23_P256473	331.521	1038.14	2521.48	4223.69
A_32_P94660	849.06	846.462	803.764	637.718
A_33_P3346533	3148.3	733.792	1105.87	2330.51
A_33_P3423969	10	10	10	10
A_23_P9603	2755.83	1517.56	1443.63	2750.79
A_33_P3709150	10	10	10	10
A_33_P3216819	10	10	10	10
A_32_P213661	338.43	622.738	507.095	143.431
A_33_P3386726	5433.18	4785.7	3489.64	4811.5
A_23_P348208	1525.65	1439.37	1948.31	1945.83
A_24_P384636	3841.86	5345.25	4958.04	3921.38
A_33_P3218053	10	13.387	10	10
A_24_P261005	685.119	1897.98	788.471	2072.8
A_23_P98910	10	10	16.8164	10
A_33_P3264740	10	10	10	10
A_33_P3262758	559.125	862.943	839.254	360.628
A_23_P19556	10	10	10	10
A_33_P3350753	10	10	10	10
A_33_P3415395	21.6477	20.9449	146.606	10
A_24_P706314	3649.35	2218.01	2682.06	3053.19
A_33_P3234303	11.8814	11.6895	14.804	10
A_24_P115621	1667.55	2694.88	3081.21	4760.2
A_23_P320739	48.2779	57.4839	173.87	437.152
A_32_P66364	130.682	152.28	364.829	49.4526
A_23_P322116	59.511	138.973	80.2461	39.6068
A_23_P113161	148.655	157.218	176.427	122.649
A_24_P213950	11.6118	15.6836	19.0989	20.3218
A_23_P147439	142.554	165.101	117.416	97.6063
A_23_P79836	8551.87	18826.1	22262.8	8992.4
A_33_P3611762	1546.16	2501.61	2160.19	1836.8
A_33_P3258777	15.8572	21.6628	10	10
A_23_P25945	24.8335	128.839	41.5538	126.855
A_24_P150931	17.4053	11.2996	13.2581	11.8942
A_33_P3331307	58.4663	90.6875	75.2821	213.604
A_33_P3266674	429.526	621.643	590.441	35.3426
A_23_P20139	10	10	10	10
A_33_P3845673	10	44.2678	10	10
A_32_P155811	506.983	412.959	716.616	320.915
A_24_P297537	90.4629	85.2269	111.673	127.449
A_24_P39928	10	10	12.181	10
A_23_P49041	668.768	485.315	273.279	265.429
A_33_P3679941	10	10	18.5042	22.8552
A_33_P3421438	10	10	10	10
A_23_P344444	10	10	10	10
A_23_P397347	39.3737	30.8918	70.5672	39.6504
A_23_P210109	185.241	74.6521	43.5243	10
A_24_P396375	2326.6	4006.31	4714.96	2956.96
A_33_P3245160	180.326	152.205	192.763	235.722
A_33_P3239587	93048.9	67189	69191.3	139814
A_23_P204609	6496.24	8982.11	8836.63	4754.03
A_23_P213620	28.2831	28.0025	43.8599	753.32
A_33_P3347201	10	10	11.0179	10.0544
A_33_P3349334	5598.07	8645.92	6945.46	6024.05
A_32_P4262	10	10	10	10
A_23_P104804	74.758	82.2214	46.3985	71.7926
A_33_P3362367	25.2416	21.1681	43.1833	10
A_33_P3412300	10	10	10	10
A_33_P3276250	11.2846	20.3717	34.682	17.1612
A_23_P407115	794.429	275.598	242.205	536.911
A_32_P157208	1583.1	619.68	609.581	41.2114
A_24_P168398	205.934	358.615	211.681	74.1971
A_23_P84189	117.351	449.348	205.432	24.4232
A_23_P322013	10.2127	10	23.2805	15.5376
A_33_P3210468	38.764	36.8764	38.4901	10
A_23_P251927	4704.35	3419.5	4336.7	5872.19
A_33_P3891747	10	10	19.3368	10
A_33_P3354589	10	10	10	10
A_33_P3423740	89.0514	154.965	120.217	279.542
A_33_P3370855	10	10	10.8069	10
A_23_P218626	62.9704	33.3593	51.8161	10
A_33_P3263994	10.5007	10	11.4528	18.2191
A_24_P194278	10	10	10	10
A_23_P426663	1653.92	156.558	300.24	362.6
A_24_P170067	10	10	13.7619	10
A_23_P136310	10	10	10	10
A_23_P87329	7199.56	3494.76	3919.94	3762.27
A_23_P63972	14.5464	10	10	11.2139
A_33_P3306526	77049.6	70841	123639	96073.9
A_23_P65442	813.893	3128.67	3552.4	834.892
A_32_P113566	10	32.9204	25.0789	15.7568
A_33_P3878964	1929.96	889.354	1068.61	1160.83
A_33_P3351617	10	10	10	10
A_33_P3289845	15.7711	10	31.2742	15.138
A_24_P178444	2472.07	10640.3	21741.2	4465.79
A_33_P3289701	10	10	10	10
A_33_P3317431	39183.4	43149.6	46986.7	58351.3
A_23_P386310	10	10	10	10
A_23_P20275	2232.16	3039.35	2910.79	1306.6
A_33_P3333436	28.1973	25.6924	22.2765	39.9243
A_23_P54540	3591.1	2693.87	1790.91	4989.27
A_33_P3300132	10	10	10	10
A_23_P36183	2748.2	2695.65	2266.62	3016.82
A_24_P46953	1342.6	2785.32	1952.66	478.23
A_23_P10374	4647.86	2626.32	6881.36	3434.94
A_24_P281395	359.329	271.645	291.487	2881.37
A_23_P56736	182.163	276.44	295.887	396.223
A_33_P3333527	6474.82	8607.01	6533.72	6846.43
A_23_P92441	9426.01	2674.88	5736.41	10452.3
A_23_P387057	11595.2	5881.79	6130.21	11332.1
A_23_P171132	11.8046	10	10.3056	10
A_23_P104819	10	10	12.0236	10.1069
A_23_P62588	42.4066	98.0142	21.1915	48.6332
A_33_P3354399	10	10	14.1638	10
A_33_P3403560	10	10	10	10
A_33_P3464749	10	10	10	10
A_33_P3388376	30.5914	36.7331	25.3381	14.3571
A_33_P3459365	23.8155	10	38.4066	14.2123
A_33_P3491294	2359.71	2620.18	4759.83	4306.86
A_23_P380901	10	10	10	10
A_23_P157215	10067.4	14782.9	10177.5	28235
A_24_P19228	3432.11	1987.93	2425.19	3253.45
A_33_P3250845	16929	17506.9	12750.4	31841.7
A_23_P63032	10	10	10	17.8708
A_33_P3327444	34.3746	53.8003	20.2041	36.7324
A_23_P17695	1064.85	2412.06	981.295	18.2841
A_33_P3409266	10.6311	17.9937	27.532	33.4052
A_33_P3238651	11.415	10.3694	11.1446	10.7706
A_33_P3262927	938.955	809.961	421.811	1425.5
A_23_P331670	14030.9	20207.1	36435.9	9550.92
A_33_P3269380	126.827	91.4958	118.588	112.24
A_33_P3216192	86.5789	69.524	134.527	105.006
A_24_P276102	71.7563	32.3721	32.6344	36.7244
A_23_P42257	27393.3	72512.1	109434	51993.4
A_24_P343377	23835.1	11096.4	26258.8	27940.6
A_33_P3215933	11.2999	25.0539	23.4846	11.4776
A_33_P3422270	10	10	10	10
A_33_P3276918	2769.73	417.877	1015.39	695.684
A_23_P326020	10	21.4476	10	10
A_33_P3259457	10	10	10	10
A_23_P26173	27623.2	21337.1	15696.4	36043.6
A_23_P420863	12.2279	10	10	10
A_23_P163238	61.4709	71.3094	15.6084	10
A_24_P100551	7162.6	4429.87	5499.16	10202.1
A_24_P50437	6720.61	4780.63	7179.38	5965.77
A_23_P429461	1457.41	787.188	1444.86	1281.33
A_33_P3709173	29.5982	10	12.3129	11.6053
A_33_P3369245	51.312	43.3144	54.0769	48.6336
A_33_P3403162	10	10	10	10
A_23_P259707	10	10	10	10
A_23_P36408	2250.35	1919.25	1992.06	2674.14
A_33_P3704738	10	10	10	10
A_23_P202034	10	10	10	10
A_23_P205549	12257.6	22146.2	21894.3	15937.7
A_23_P48088	34.7484	39.8634	53.6084	129.652
A_24_P393864	754.858	881.011	917.401	1159.04
A_33_P3245238	106.225	186.832	212.06	14.7599
A_23_P144326	10	10	10	10
A_33_P3210218	870.052	982.971	1053.35	2215.92
A_23_P335848	6805.93	5244.05	8114.64	6703.83
A_23_P77048	8991.78	10409.3	7248.28	4576.95
A_33_P3224495	653.169	1212.73	671.117	204.588
A_33_P3221040	10	10	10.9292	10
A_33_P3385062	10	32.8768	10.6927	10
A_33_P3341490	48.7197	41.9451	55.6294	46.5372
A_33_P3331646	16.1629	34.2538	43.9242	28.0334
A_33_P3388822	10	60.5767	14.0751	10
A_33_P3265803	82.8604	77.8396	128.429	95.1306
A_33_P3410584	51.1385	50.4172	38.1722	10
A_33_P3224100	10	10	10	10
A_33_P3260034	25.9525	23.589	22.0754	30.4212
A_23_P59107	33282.4	27097.4	46094	33350.1
A_23_P126970	43047.1	45560.3	35682.1	78765.8
A_33_P3286422	396.853	22.2206	182.258	324.478
A_23_P119943	69.4917	117.713	276.174	790.405
A_23_P116868	10	10	10	10
A_23_P103919	7279.63	8961.63	8914.92	8658
A_23_P15829	1407.11	555.108	884.526	755.483
A_23_P90369	16057.6	14942	11702.5	14009
A_23_P74547	10	20.4151	10	10
A_33_P3255647	443.957	556.538	497.722	683.693
A_33_P3369991	12.7386	15.6289	19.5981	16.507
A_33_P3282683	10	15.4118	11.3267	10
A_23_P301886	29.5543	37.6804	10	10
A_33_P3233608	48674.1	34666	32553.1	10
A_23_P133868	109.878	58.6898	90.9321	158.308
A_33_P3353752	10	10	10	10
A_33_P3283147	10	10	10	10
A_33_P3382919	282.625	73.8732	107.154	75.3974
A_33_P3285371	10	10	10	10
A_33_P3229256	37472.4	19181	26430.6	28585.5
A_24_P935009	233.414	208.376	204.266	231.897
A_33_P3297655	10	10	10	10
A_32_P98502	19235	8493.87	12712.9	14555.3
A_33_P3272952	10	10	15.5194	10
A_33_P3284129	10	10	21.8959	31255.8
A_23_P151870	850.336	643.335	1620.74	950.206
A_32_P375286	10	10	10	22.5837
A_33_P3380850	10	10	10	10.7464
A_33_P3262580	228.35	237.477	369.483	534.73
A_33_P3301689	473.099	353.994	459.108	348.891
A_33_P3396339	10	10	10	414.046
A_33_P3213767	274.886	314.029	437.627	751.07
A_33_P3272663	65.1595	85.9372	115.461	104.533
A_33_P3288969	10	10	10	10
A_23_P217507	848.819	780.704	688.824	1616.77
A_32_P174025	10	10	10	10
A_33_P3373014	10	10	10	10
A_33_P3340613	182.592	199.25	74.8273	10
A_33_P3215282	10	36.0375	10	10
A_33_P3363933	10	10	10	10
A_33_P3334673	10	10	10	10
A_33_P3420327	10	10	10	10
A_33_P3260747	32.3602	31.9493	43.0712	39.9972
A_33_P3228128	15062.9	18902.1	14812.2	11913.1
A_33_P3338631	252.219	241.026	321.812	80.7342
A_23_P8269	20.1649	25.6561	51.3387	31.9051
A_23_P209933	1975.23	1742.25	1837.55	3905.37
A_33_P3260862	18.9997	24.4476	38.5249	27.3268
A_23_P71503	60.0639	48.7416	53.6615	19.3596
A_33_P3342375	99171.2	78471	80905.8	10
A_33_P3210620	10	10	10	10
A_33_P3383891	10	10	12.3175	10
A_23_P160787	16351.2	16909.1	17014.7	19428
A_33_P3391656	870.246	976.948	1244.61	1289.29
A_24_P50801	32.6692	36.2508	24.1164	1418.33
A_23_P258621	22102.8	37608.1	36596	26660.8
A_33_P3426943	12.7581	10	10.9521	10
A_23_P436369	56.0062	12.7099	10	52.5722
A_23_P129389	5687.79	4329.2	7352.73	7107.92
A_23_P345928	232.339	600.063	571.989	776.033
A_24_P924202	425.752	341.884	400.355	629.739
A_23_P130553	1193.8	1556.08	993.654	873.563
A_33_P3376478	50.414	56.9701	74.6389	74.8144
A_33_P3265404	10	10	10	10
A_24_P916614	8193.02	6163.5	8122.37	5799.98
A_33_P3407643	11.5869	10	13.8119	10
A_23_P431319	14015.9	21707.8	16585.9	11753.7
A_23_P380724	6048.61	4375.26	5341.71	6244.8
A_33_P3399988	12.218	15.707	22.6874	10
A_23_P428842	1568.63	2569.27	2476.48	2304.59
A_23_P16652	1105.86	1834.99	918.428	905.102
A_23_P501319	10	10	10	10
A_33_P3261818	25215.3	16526.4	18276.5	24877.3
A_24_P922849	10	10	10	10
A_33_P3265704	32251.7	33400.4	31610.6	86710.1
A_33_P3363537	10	10	10	17.4945
A_23_P70701	609.187	746.756	573.287	1176.03
A_23_P333951	4180.25	1016.66	972.427	1249
A_33_P3353737	10	10	10	10
A_33_P3337034	318.596	271.114	367.654	483.481
A_23_P393025	20.261	46.6931	15.575	53.0101
A_33_P3332997	10	10	16.7143	10
A_33_P3238402	10	15.9052	10.8075	25.1851
A_24_P18105	6293.27	12273.4	6910.85	11931.9
A_33_P3663142	28.5026	28.7027	45.3598	34.3603
A_23_P126528	10.5381	10	20.0081	15.1228
A_23_P43557	121.621	219.391	253.993	413.393
A_24_P394368	53.7865	639.881	308.16	169.026
A_23_P63736	837.506	2236.37	765.685	115.47
A_33_P3353210	10	10	10	10
A_33_P3299130	118.769	137.86	229.898	207.908
A_23_P7503	10	10	10	10
A_33_P3285024	5985.93	3288.47	4860.12	4910.48
A_23_P252711	961.327	1460.23	1214.96	1791.35
A_33_P3423853	10	10	15.4976	16.0005
A_23_P343935	5195.42	3386.59	3690.13	4399.64
A_33_P3271111	16875.2	18456.8	27835.7	30881.3
A_33_P3249976	11.2734	149.857	14.5996	207.086
A_33_P3228959	12977.3	6386.44	12468.2	11037.6
A_33_P3417123	284.099	289.849	404.95	564.972
A_24_P261567	609.168	399.32	517.982	111.299
A_24_P414786	2146.93	2010.68	3635.56	4221.71
A_23_P120776	3176.34	3156.93	4108.03	6696.33
A_23_P145376	1431.78	2633.83	1767.57	368.045
A_24_P254346	2408.31	5897.56	4081.8	3319.04
A_23_P92562	10	10	10	10
A_33_P3366850	10	10	10	10
A_33_P3412016	301.298	482.93	165.662	70.8254
A_33_P3401711	12.2846	13.4588	25.761	22.9037
A_23_P13083	12.2501	27.0805	10	10
A_23_P384698	992.003	178.075	223.571	108.618
A_24_P400376	12775.8	15326.2	14568.3	16330.8
A_24_P102650	10	31.738	192.074	10
A_24_P29117	12.7638	46.1315	32.9301	56.3716
A_23_P380309	10	10	10	10
A_33_P3407105	276.329	257.398	234.801	246.192
A_33_P3340454	13.39	10	10	10
A_24_P941831	412.748	654.701	480.943	392.786
A_33_P3342830	10.3075	13.9088	10.4274	10
A_33_P3316983	950.368	1095.88	919.303	2771.64
A_33_P3336652	80234.1	38621	76788.7	81449.7
A_33_P3664161	10	10	10	10
A_33_P3333642	3964.6	2079.74	2239.47	1849.94
A_24_P251962	30.03	1168.57	160.601	13.1546
A_23_P433152	150.685	381.484	287.204	336.824
A_33_P3303925	10	10	10	10
A_24_P144499	22361.3	16188.9	27658.4	23570.4
A_33_P3238785	21.814	21.664	34.2458	33.9151
A_23_P501849	46950.5	37473.5	146735	108798
A_24_P381494	696.085	609.634	1475.86	1276
A_33_P3329123	10	10	10	10
A_24_P310756	855.121	890.443	749.788	547.888
A_33_P3394183	2012.48	1149.87	899.63	883.539
A_24_P331830	45.7783	25.4655	19.577	66.9051
A_33_P3266390	10	10	10	10
A_33_P3252146	163.561	140.864	179.44	210.957
A_23_P361495	10	10	10	10
A_23_P415633	276.58	115.598	146.564	78.9359
A_23_P349083	1421.5	1551.76	1888.43	659.028
A_33_P3290487	9841.56	11313.2	10292.7	19120.3
A_33_P3331882	657.656	595.819	984.814	710.532
A_33_P3378777	10	10	10	10
A_33_P3221253	80.8692	117.93	87.6444	184.562
A_33_P3280784	418.786	610.159	395.589	323.542
A_23_P218827	1351.77	224.588	453.98	864.653
A_23_P68866	52509.3	28022.3	37383.7	61493.8
A_33_P3400273	10	10	10	10
A_23_P89334	10	10	10	21.0994
A_23_P107036	9833.37	6281.27	7972.3	9721.42
A_33_P3244322	4473.22	2474.73	3003.98	1582.61
A_23_P118254	12.9715	18.513	21.5033	2301.38
A_33_P3693034	10	10	10	10.6008
A_23_P36888	304.491	409.507	348.145	919.493
A_33_P3211608	10	10	10	10
A_23_P27367	1900.71	2131.56	1243.51	1055.41
A_23_P105923	10	17.012	10	11.308
A_33_P3358930	18.7808	12.1056	39.485	33.0651
A_23_P139965	10	1762.24	10.1318	1782.99
A_33_P3369706	24.91	26.8817	29.9841	96.2251
A_33_P3304060	10	10	10	10
A_33_P3294415	21.3715	25.2237	42.6868	38.9095
A_23_P50331	8065.72	12544.5	9906.22	7389.89
A_23_P35205	721.229	542.255	1018.73	471.992
A_33_P3232290	10	10	10	10
A_23_P136547	1661.53	4096.37	2118.12	3686.21
A_33_P3226825	10	10	10	10
A_24_P583040	244.542	224.486	289.949	219.914
A_33_P3215883	25.58	10	10	65.4579
A_33_P3255131	508.202	394.515	1547.57	664.994
A_33_P3213392	106.979	88.5253	141.01	99.7499
A_33_P3363465	10	10	10	10
A_33_P3215838	15.9708	31.3412	38.4167	35.6387
A_32_P377880	10	10	10	672.801
A_33_P3228499	71.7717	72.0011	40.5425	40.0202
A_32_P207117	10	10	10.9642	10
A_24_P202632	10	10	10	10
A_33_P3288246	17.9648	26.8805	38.5843	106.602
A_33_P3366780	80.7836	82.4199	122.948	116.81
A_33_P3211834	164.689	182.94	198.054	103.95
A_33_P3254695	1062.58	559.98	791.35	635.337
A_23_P112548	209.163	240.374	173.983	95.7064
A_23_P315212	10	10	18.706	12.143
A_23_P39251	15.2634	103.584	14.1643	10
A_33_P3210663	10	10	10	10
A_23_P42829	29485	47400.7	54192.4	72821.2
A_33_P3416707	88.9568	87.4405	94.1235	74.1903
A_33_P3416682	50.4922	58.0024	70.1712	64.8431
A_24_P206343	10	10	14.6046	10
A_24_P367242	11.6294	17.8579	26.0302	22.5199
A_24_P336853	2956.38	1787.37	1192.07	2133.68
A_23_P66432	12.1023	35.3634	10	120.893
A_33_P3314421	10	10	10	10
A_33_P3317508	10	10	10	10
A_33_P3282434	10	450.8	209.27	1424.63
A_23_P309207	10	63.025	10	88.3698
A_24_P26073	6260.37	5235.49	4846.25	3933.73
A_33_P3421163	10	10	10	10.2004
A_33_P3372288	13.1906	13.164	18.7534	24.9143
A_33_P3268478	10	10	10	10
A_33_P3287203	89.2605	97.093	92.2472	66.6332
A_24_P392690	8144.62	4878.39	7612.54	5786.94
A_23_P77993	135.382	45.1401	108.425	21.5235
A_33_P3318771	11.0424	65.9628	10	10
A_23_P106562	576.499	1700.76	1601.26	1350.21
A_23_P137391	124142	122518	131828	108663
A_33_P3271530	10	10	10	10
A_24_P940310	440.126	425.757	255.064	204.777
A_33_P3273272	79.5278	86.7556	158.381	35.0886
A_33_P3256914	10	27.8983	24.1946	10
A_33_P3279550	10	10	10	10
A_33_P3261862	10	39.1946	21.6801	15.4023
A_23_P200801	1458.15	1082.92	164.966	1571.69
A_32_P141682	10	10	10	10
A_23_P353667	17.3068	15.566	21.9533	11.8542
A_33_P3392187	95.1506	10	10	1342.26
A_23_P77918	10	10	10	17.1058
A_33_P3383876	10	10	10	10
A_33_P3336592	10	10	10	11.6294
A_33_P3417452	841.64	911.26	601.813	647.77
A_23_P90419	1907.58	620.658	973.776	97.6747
A_23_P111737	10	10	10	10
A_33_P3347622	1943.44	1776.29	3365.84	3008.73
A_33_P3369550	2581.96	1705.72	2006	3218.95
A_33_P3274006	10	10	10	10
A_23_P127915	418.469	356.951	372.177	378.955
A_23_P500956	318.273	361.38	207.169	251.034
A_33_P3832857	1084.1	495.43	469.066	908.781
A_33_P3283122	221.211	222.341	192.975	460.059
A_33_P3312034	10	10	10	10
A_33_P3301034	10.2206	12.6643	15.9916	29.9885
A_33_P3363680	12.6813	14.8137	28.9233	24.4172
A_33_P3276386	10	10	10	10
A_23_P148273	1151.24	3014.77	1419.25	2070.13
A_23_P356494	10	10	17.7097	10
A_24_P409402	1017.95	622.883	1324.22	796.055
A_33_P3287263	28921.7	51881.4	37973.2	45738.6
A_33_P3342076	43.4795	63.6061	43.0778	77.1355
A_33_P3226985	2051.98	764.527	888.282	419.098
A_23_P34396	850.079	438.321	519.648	913.186
A_23_P82065	10	111.254	10	192.753
A_23_P64873	18.6179	96.8818	59.1113	58764.8
A_32_P86180	257.088	302.276	809.417	717.665
A_24_P254084	10	16.4788	10	17.7086
A_33_P3489646	18.6546	18.2064	27.1353	35.3296
A_23_P344884	14.1091	10	21.0526	105.193
A_33_P3252915	420.496	223.877	272.16	652.496
A_24_P211044	87.9688	90.2542	115.351	97.4174
A_33_P3298105	163.504	98.1985	36.6144	10
A_33_P3372397	17.9563	20.9391	16.859	14.4588
A_32_P98927	167.148	202.456	166.139	152.275
A_33_P3380992	10	34.9894	55.2496	596.45
A_33_P3244553	18.013	21.8674	50.7096	36.0237
A_33_P3303951	1300.12	1270.51	1405.23	1332.43
A_23_P91702	77412.2	81578.3	70333	56540.9
A_23_P204286	10	10	47.0212	473.49
A_33_P3278043	185.488	285.176	175.468	375.236
A_33_P3440264	358.763	260.234	299.827	474.454
A_33_P3216945	1106.77	1031.61	693.788	221.726
A_23_P168916	26.0221	29.7041	39.1779	42.0428
A_33_P3213337	10	10	10	10
A_33_P3372635	10	10	10	10
A_24_P829183	75.6063	86.3156	95.2458	192.133
A_23_P117157	2221.49	1079.52	1897.86	2348.01
A_23_P399251	10.7177	102.006	12.6431	10
A_23_P252817	10	10	10	10
A_33_P3287735	2536.33	3119.6	3170.03	3192.34
A_23_P1575	10	11.4045	17.3741	16.7452
A_24_P208345	1383.6	1147.39	839.496	1644.57
A_33_P3322460	37.2059	30.2667	40.6088	36.266
A_23_P208302	10	10	10	10
A_23_P397480	10	10	10	10
A_24_P41042	4391.89	1317.47	1928.85	819.016
A_33_P3408632	165.885	176.584	147.983	206.791
A_33_P3411885	3616.27	1792.07	2120.33	2663.92
A_23_P373799	1097.59	918.777	829.017	575.334
A_23_P65584	1028.35	1599.07	956.433	1032.62
A_33_P3342370	10	10	10	10
A_33_P3390743	10	14.7819	19.9775	10
A_33_P3363893	11.9296	10	10	10.8269
A_23_P216845	42.2411	64.3131	74.6274	70.002
A_33_P3265222	12.4052	77.0913	85.4005	285.928
A_23_P76435	1477.59	559.29	1459.91	860.322
A_23_P28582	150.897	289.269	164.456	79.495
A_33_P3395028	5964.6	2330.23	1965.82	104.667
A_33_P3381613	23.0121	26.7264	37.1842	30.1712
A_33_P3226546	10	10	10	10
A_32_P90210	4335.87	4572.49	5166.37	9532.54
A_33_P3335522	10	10	10	10
A_33_P3268472	20320.9	5429.2	5533.5	8920.31
A_33_P3288754	15396	10234.7	12471	10650.4
A_23_P200829	8336.46	8212.55	11851.7	12100.6
A_23_P34510	1283.8	1815.64	1719.92	752.324
A_32_P117422	3942.46	2349.04	2512.64	2174.12
A_33_P3271166	42.9412	51.1016	76.4234	54.6874
A_24_P237753	2014.41	566.975	709.479	927.663
A_23_P201790	788.006	773.788	911.213	1249.69
A_23_P163955	5437.68	4217.54	5575.3	3879.31
A_23_P131096	13078.9	12833.7	9142.17	5491.92
A_23_P43350	20.5395	18.0795	41.7585	16.6444
A_23_P107116	3882.51	1522.88	2630.69	2050.74
A_23_P397969	7407.82	4090.03	3532.75	3068.23
A_32_P71788	1491.67	672.419	465.247	564.754
A_33_P3235611	2484.25	2269.52	2842.95	1549.43
A_24_P80204	1028.64	1287.18	1542.08	614.251
A_23_P83931	7870.62	7661.75	36673.3	6731.3
A_33_P3456341	1009.7	392.24	211.413	572.001
A_23_P369987	2211.55	2624.55	2060.83	2271.32
A_23_P252681	448.275	478.956	344.221	902.959
A_23_P389987	27.5059	34.3535	24.7416	25.4873
A_23_P218096	1271.08	1057.7	596.939	1019.57
A_24_P914817	437.714	334.001	526.804	417.333
A_33_P3299865	665.376	1034.35	1455.19	3507.47
A_33_P3260016	28683.2	14644.3	14674.9	6864.63
A_23_P137157	10	37.0245	30.259	10
A_24_P62530	331.457	406.413	711.769	2678.85
A_33_P3359344	2124.22	2923.59	2911.46	3531.45
A_33_P3226761	10	10	10	10
A_24_P332857	10	10	10	10
A_23_P68851	2597.75	5929.01	4193.73	1435.14
A_32_P198810	62.8755	115.115	208.099	121.488
A_33_P3213857	5359.09	5012.1	3830.13	5088.16
A_32_P216602	2928.44	3079.05	5763.96	5828.63
A_23_P350045	25897.7	24480.3	32407.4	19735.9
A_33_P3229958	10	10	10	10
A_23_P311087	1921.14	2650.35	1724.13	2866.13
A_33_P3376302	10	10	10	10
[truncated: 32,128 more rows]
